# Supplementary material for: Microfluidic screening and genomic mutation identification for enhancing cellulase production in Pichia pastoris
Source: Biotechnol Biofuels Bioprod. 2022 May 14;15:50. doi: 10.1186/s13068-022-02150-w (PMC9107654; doi:10.1186/s13068-022-02150-w)
Supplement: Supplementary file 2 — Additional file 2: Dataset S1. Genomic variants in mutant strains obtained from five rounds of ARTP mutagenesis of cellulase-producing P. pastoris. [file 13068_2022_2150_MOESM2_ESM.xlsx]

## Sheet: Dataset S1
Dataset S1. Genomic variants in mutant strains obtained from five iterative rounds of ARTP mutagenesis of cellulase-producing P. pastoris.
Pairwise comparison of parent and derived strains	Chromosome	Position	Location start	Komagataella phaffii (P. pastoris) GS115_reference	WT: P. pastoris SHY169									R1-3: mutant strain from the first round of ARTP mutagenesis of P. pastoris SHY169 and directly derived from the strain SHY169									Gene	ID	Class	Feature
R1-3 vs. WT					Nucleotide change	Amino acid change	Region	Variant alleles:Counts	Coverage	Variant zygosity	viarant1_allele	variant1_count	variant1_frequency	Nucleotide change	Amino acid change	Region	Variant alleles:Counts	Coverage	Variant zygosity	viarant1_allele	variant1_count	variant1_frequency
	chrI	400700	CP014715.1:400700	CT	C	-	UTR5	CT:9,C:27,	60	Homo	C	27	0.45	C	-	UTR5	CT:9,C:18,	34	Het	C	18	0.52	MBA1(rna216#CP014715.1#399343:c.-459delA)	AT250_GQ6802771(rna216#CP014715.1#399343:c.-459delA)	class_1	Background variants
	chrI	1001853	CP014715.1:1001853	TA	T	-	UTR3	TA:19,T:54,	95	Homo	T	54	0.56	T	-	UTR3	TA:4,T:69,	99	Homo	T	69	0.69	THP1(rna546#CP014715.1#1001655:c.*24delT)	AT250_GQ6802439(rna546#CP014715.1#1001655:c.*24delT)	class_1	Background variants
	chrI	1016651	CP014715.1:1016651	CA	C	W139fs	frameshift	CA:0,C:131,	131	Homo	C	131	1	C	W139fs	frameshift	CA:0,C:162,	162	Homo	C	162	1	AT250_GQ6802429	AT250_GQ6802429	class_1	Background variants
	chrI	1466481	CP014715.1:1466481	CT	C	-	downstream	CT:7,C:20,	37	Homo	C	20	0.54	C	-	downstream	CT:3,C:14,	24	Homo	C	14	0.58	KHA1,AT250_GQ6802172	AT250_GQ6802173,AT250_GQ6802172	class_1	Background variants
	chrI	1593352	CP014715.1:1593352	C	.	no reads	no reads	C:0,G:0,		-				G	-	upstream;downstream	C:145,G:836,	981	Homo	G	836	0.85	AT250_GQ6802098;EDC3	AT250_GQ6802098;AT250_GQ6802099	no_reads	no_reads
	chrI	1702191	CP014715.1:1702191	G	GGAT	R92delinsRM	nonframeshift	G:130,GGAT:208,	338	Het	GGAT	208	0.61	GGAT	R92delinsRM	nonframeshift	G:151,GGAT:501,	652	Homo	GGAT	501	0.76	HIS4	AT250_GQ6802040	class_1	Background variants
	chrI	1703585	CP014715.1:1703585	C	T	R557C	nonsynonymous	C:151,T:192,	343	Het	T	192	0.55	T	R557C	nonsynonymous	C:148,T:520,	668	Homo	T	520	0.77	HIS4	AT250_GQ6802040	class_1	Background variants
	chrI	1733763	CP014715.1:1733763	G	T	D196E	nonsynonymous	G:0,T:132,	132	Homo	T	132	1	T	D196E	nonsynonymous	G:0,T:134,	134	Homo	T	134	1	RCR2	AT250_GQ6802017	class_1	Background variants
	chrI	1869905	CP014715.1:1869905	CA	C	-	upstream	CA:15,C:56,	78	Homo	C	56	0.71	C	-	upstream	CA:19,C:63,	99	Homo	C	63	0.63	YNR063W,YNR062C	AT250_GQ6801939,AT250_GQ6801938	class_1	Background variants
	chrI	1887865	CP014715.1:1887865	AT	A	-	UTR3	AT:0,A:133,	133	Homo	A	133	1	A	-	UTR3	AT:1,A:123,	124	Homo	A	123	0.99	TAF14(rna1055#CP014715.1#1887832:c.*11delA)	AT250_GQ6801927(rna1055#CP014715.1#1887832:c.*11delA)	class_1	Background variants
	chrI	2659132	CP014715.1:2659132	CA	CA	no change	no change	CA:10,C:9,	36	Het	C	9	0.25	C	-	upstream	CA:8,C:19,	43	Homo	C	19	0.44	PHO81,AT250_GQ6801482	AT250_GQ6801483,AT250_GQ6801482	class_1	Background variants
	chrI	2877625	CP014715.1:2877625	A	G	E470E	synonymous	A:1,G:14,	15	Homo	G	14	0.93	G	E470E	synonymous	A:1,G:16,	17	Homo	G	16	0.94	AT250_GQ6801371	AT250_GQ6801371	class_1	Background variants
	chrI	2877626	CP014715.1:2877626	C	T	L471F	nonsynonymous	C:1,T:13,	14	Homo	T	13	0.92	T	L471F	nonsynonymous	C:1,T:16,	17	Homo	T	16	0.94	AT250_GQ6801371	AT250_GQ6801371	class_1	Background variants
	chrI	2877628	CP014715.1:2877628	T	A	L471L	synonymous	T:1,A:11,	12	Homo	A	11	0.91	A	L471L	synonymous	T:1,A:12,	13	Homo	A	12	0.92	AT250_GQ6801371	AT250_GQ6801371	class_1	Background variants
	chrI	2877631	CP014715.1:2877631	G	T	V472V	synonymous	G:1,T:6,	7	-				T	V472V	synonymous	G:1,T:7,	8	-				AT250_GQ6801371	AT250_GQ6801371	no_reads	no_reads
	chrII	7975	CP014716.1:7975	A	G	-	UTR5	A:0,G:343,	343	Homo	G	343	1	A	no change	no change	A:252,G:0,	252	-	_	_	_	AT250_GQ6801352(rna1614#CP014716.1#7825:c.-322A>G)	AT250_GQ6801352(rna1614#CP014716.1#7825:c.-322A>G)	class_3	Mutant variants
	chrII	330302	CP014716.1:330302	AT	A	-	upstream	AT:10,A:13,	42	Homo	A	13	0.3	A	-	upstream	AT:6,A:21,	62	Homo	A	21	0.33	CRG1,AT250_GQ6801184	AT250_GQ6801185,AT250_GQ6801184	class_1	Background variants
	chrII	750092	CP014716.1:750092	TA	T	F66fs	frameshift	TA:0,T:134,	134	Homo	T	134	1	T	F66fs	frameshift	TA:0,T:164,	164	Homo	T	164	1	PPZ1	AT250_GQ6800942	class_1	Background variants
	chrII	826788	CP014716.1:826788	CT	C	R353fs	frameshift	CT:0,C:141,	141	Homo	C	141	1	C	R353fs	frameshift	CT:0,C:165,	165	Homo	C	165	1	AT250_GQ6800896	AT250_GQ6800896	class_1	Background variants
	chrII	1355956	CP014716.1:1355956	CA	CA	no change	no change	CA:13,C:15,	40	Het	C	15	0.37	C	-	UTR3	CA:5,C:11,	28	Homo	C	11	0.39	AT250_GQ6800611(rna2341#CP014716.1#1354487:c.*633delA)	AT250_GQ6800611(rna2341#CP014716.1#1354487:c.*633delA)	class_1	Background variants
	chrII	2069170	CP014716.1:2069170	AT	A	-	upstream	AT:0,A:194,	194	Homo	A	194	1	A	-	upstream	AT:0,A:198,	198	Homo	A	198	1	AT250_GQ6800217,RSM25	AT250_GQ6800217,AT250_GQ6800216	class_1	Background variants
	chrII	2264796	CP014716.1:2264796	GA	G	-	upstream	GA:7,G:18,	32	Homo	G	18	0.56	G	-	upstream	GA:3,G:11,	19	Homo	G	11	0.57	AYR1,GDT1	AT250_GQ6800103,AT250_GQ6800102	class_1	Background variants
	chrII	2290916	CP014716.1:2290916	C	A	G22V	nonsynonymous	C:0,A:303,	303	Homo	A	303	1	C	no change	no change	C:186,A:0,	186	-	_	_	_	RSC1	AT250_GQ6800088	class_3	Mutant variants
	chrIII	193225	CP014717.1:193225	T	C	E171E	synonymous	T:0,C:1921,	1921	Homo	C	1921	1	C	E171E	synonymous	T:1,C:2834,	2835	Homo	C	2834	0.99	ADE2	AT250_GQ6803085	class_1	Background variants
	chrIII	428991	CP014717.1:428991	GT	G	C4fs	frameshift	GT:0,G:197,	197	Homo	G	197	1	G	C4fs	frameshift	GT:0,G:174,	174	Homo	G	174	1	AT250_GQ6803226	AT250_GQ6803226	class_1	Background variants
	chrIII	477728	CP014717.1:477728	GA	G	F15fs	frameshift	GA:29,G:60,	104	Het	G	60	0.57	G	F15fs	frameshift	GA:5,G:56,	76	Homo	G	56	0.73	SUR4	AT250_GQ6803256	class_1	Background variants
	chrIII	658372	CP014717.1:658372	AG	A	P39fs	frameshift	AG:2,A:22,	31	Homo	A	22	0.7	A	P39fs	frameshift	AG:3,A:10,	29	Homo	A	10	0.34	AT250_GQ6803363	AT250_GQ6803363	class_1	Background variants
	chrIII	972215	CP014717.1:972215	CT	C	-	upstream;downstream	CT:3,C:14,	30	Homo	C	14	0.46	C	-	upstream;downstream	CT:3,C:4,	14	Homo	C	4	0.28	YOR338W;ARO1	AT250_GQ6803548;AT250_GQ6803549	class_1	Background variants
	chrIII	1004835	CP014717.1:1004835	CA	C	C207fs	frameshift	CA:0,C:130,	130	Homo	C	130	1	C	C207fs	frameshift	CA:0,C:152,	152	Homo	C	152	1	AT250_GQ6803566	AT250_GQ6803566	class_1	Background variants
	chrIII	1046210	CP014717.1:1046210	GA	G	F348fs	frameshift	GA:0,G:143,	143	Homo	G	143	1	G	F348fs	frameshift	GA:0,G:161,	161	Homo	G	161	1	AT250_GQ6803589	AT250_GQ6803589	class_1	Background variants
	chrIII	1404167	CP014717.1:1404167	CTGT	C	255_256del	nonframeshift	CTGT:2,C:78,	85	Homo	C	78	0.91	C	255_256del	nonframeshift	CTGT:5,C:113,	129	Homo	C	113	0.87	AT250_GQ6803800	AT250_GQ6803800	class_1	Background variants
	chrIII	1451446	CP014717.1:1451446	AT	A	N366fs	frameshift	AT:0,A:140,	142	Homo	A	140	0.98	A	N366fs	frameshift	AT:0,A:157,	157	Homo	A	157	1	AT250_GQ6803829	AT250_GQ6803829	class_1	Background variants
	chrIII	1461287	CP014717.1:1461287	TA	T	-	downstream	TA:4,T:15,	31	Homo	T	15	0.48	T	-	downstream	TA:10,T:14,	28	Het	T	14	0.5	AT250_GQ6803833	AT250_GQ6803833	class_1	Background variants
	chrIII	1560556	CP014717.1:1560556	TG	T	-	upstream;downstream	TG:15,T:28,	54	Het	T	28	0.51	T	-	upstream;downstream	TG:12,T:25,	48	Het	T	25	0.52	MIC17,AT250_GQ6803887;AT250_GQ6803885	AT250_GQ6803886,AT250_GQ6803887;AT250_GQ6803885	class_1	Background variants
	chrIII	1607089	CP014717.1:1607089	CA	C	-	UTR5	CA:21,C:49,	97	Homo	C	49	0.5	C	-	UTR5	CA:20,C:52,	98	Homo	C	52	0.53	AT250_GQ6803910(rna3803#CP014717.1#1606477:c.-226delT),AT250_GQ6803911(rna3804#CP014717.1#1606850:c.-267del-)	AT250_GQ6803910(rna3803#CP014717.1#1606477:c.-226delT),AT250_GQ6803911(rna3804#CP014717.1#1606850:c.-267del-)	class_1	Background variants
	chrIII	1650253	CP014717.1:1650253	A	C	I897S	nonsynonymous	A:0,C:187,	187	Homo	C	187	1	C	I897S	nonsynonymous	A:0,C:185,	185	Homo	C	185	1	BBC1	AT250_GQ6803933	class_1	Background variants
	chrIII	1664022	CP014717.1:1664022	AT	A	-	UTR3	AT:0,A:188,	188	Homo	A	188	1	A	-	UTR3	AT:0,A:195,	195	Homo	A	195	1	AT250_GQ6803938(rna3830#CP014717.1#1663088:c.*186delT)	AT250_GQ6803938(rna3830#CP014717.1#1663088:c.*186delT)	class_1	Background variants
	chrIII	2225370	CP014717.1:2225370	TA	T	-	upstream;downstream	TA:26,T:67,	134	Homo	T	67	0.5	T	-	upstream;downstream	TA:37,T:69,	145	Het	T	69	0.47	MRP4;CAP1	AT250_GQ6804259;AT250_GQ6804260	class_1	Background variants
	chrIV	10744	CP014718.1:10744	G	T	-	ncRNA_exonic	G:255,T:332,	587	Het	T	332	0.56	T	-	ncRNA_exonic	G:253,T:272,	525	Het	T	272	0.51	AT250_rRNAcchr4s4819e11327	AT250_rRNAcchr4s4819e11327	class_1	Background variants
	chrIV	10789	CP014718.1:10789	A	G	-	ncRNA_exonic	A:263,G:331,	596	Het	G	331	0.55	G	-	ncRNA_exonic	A:264,G:288,	552	Het	G	288	0.52	AT250_rRNAcchr4s4819e11327	AT250_rRNAcchr4s4819e11327	class_1	Background variants
	chrIV	10941	CP014718.1:10941	T	A	-	ncRNA_exonic	T:278,A:317,	595	Het	A	317	0.53	A	-	ncRNA_exonic	T:262,A:288,	550	Het	A	288	0.52	AT250_rRNAcchr4s4819e11327	AT250_rRNAcchr4s4819e11327	class_1	Background variants
	chrIV	11166	CP014718.1:11166	G	T	-	ncRNA_exonic	G:262,T:318,	580	Het	T	318	0.54	T	-	ncRNA_exonic	G:264,T:286,	550	Het	T	286	0.52	AT250_rRNAcchr4s4819e11327	AT250_rRNAcchr4s4819e11327	class_1	Background variants
	chrIV	11224	CP014718.1:11224	A	G	-	ncRNA_exonic	A:262,G:275,	537	Het	G	275	0.51	.	no reads	no reads	A:0,G:0,		-				AT250_rRNAcchr4s4819e11327	AT250_rRNAcchr4s4819e11327	no_reads	no_reads
	chrIV	11243	CP014718.1:11243	C	T	-	ncRNA_exonic	C:245,T:280,	525	Het	T	280	0.53	C	no change	no change	C:526,T:0,	526	-	_	_	_	AT250_rRNAcchr4s4819e11327	AT250_rRNAcchr4s4819e11327	class_3	Mutant variants
	chrIV	11261	CP014718.1:11261	TC	T	-	ncRNA_exonic	TC:251,T:274,	526	Het	T	274	0.52	TC	no change	no change	TC:526,T:0,	526	-	_	_	_	AT250_rRNAcchr4s4819e11327	AT250_rRNAcchr4s4819e11327	class_3	Mutant variants
	chrIV	11283	CP014718.1:11283	G	A	-	ncRNA_exonic	G:254,A:259,	513	Het	A	259	0.5	.	no reads	no reads	G:0,A:0,		-				AT250_rRNAcchr4s4819e11327	AT250_rRNAcchr4s4819e11327	no_reads	no_reads
	chrIV	11339	CP014718.1:11339	A	A	no change	no change	A:267,G:269,	536	Het	G	269	0.5	G	-	downstream	A:237,G:236,	473	Het	G	236	0.49	AT250_rRNAcchr4s4819e11327,AT250_GQ6804277	AT250_rRNAcchr4s4819e11327,AT250_GQ6804277	class_1	Background variants
	chrIV	11361	CP014718.1:11361	A	G	-	downstream	A:263,G:264,	527	Het	G	264	0.5	A	no change	no change	A:4,G:0,	4	-				AT250_rRNAcchr4s4819e11327,AT250_GQ6804277	AT250_rRNAcchr4s4819e11327,AT250_GQ6804277	no_reads	no_reads
	chrIV	11365	CP014718.1:11365	A	G	-	downstream	A:259,G:259,	518	Het	G	259	0.5	A	no change	no change	A:4,G:0,	4	-				AT250_rRNAcchr4s4819e11327,AT250_GQ6804277	AT250_rRNAcchr4s4819e11327,AT250_GQ6804277	no_reads	no_reads
	chrIV	1145111	CP014718.1:1145111	GA	G	-	upstream;downstream	GA:0,G:120,	120	Homo	G	120	1	G	-	upstream;downstream	GA:1,G:136,	137	Homo	G	136	0.99	AT250_GQ6804905;AT250_GQ6804904	AT250_GQ6804905;AT250_GQ6804904	class_1	Background variants
	chrIV	1146158	CP014718.1:1146158	TA	T	-	downstream	TA:0,T:102,	102	Homo	T	102	1	T	-	downstream	TA:0,T:151,	151	Homo	T	151	1	AT250_GQ6804905,AT250_GQ6804906	AT250_GQ6804905,AT250_GQ6804906	class_1	Background variants
	chrIV	1146179	CP014718.1:1146179	GT	G	-	downstream	GT:0,G:107,	107	Homo	G	107	1	G	-	downstream	GT:0,G:145,	145	Homo	G	145	1	AT250_GQ6804905,AT250_GQ6804906	AT250_GQ6804905,AT250_GQ6804906	class_1	Background variants
	chrIV	1146549	CP014718.1:1146549	TA	T	F136fs	frameshift	TA:0,T:128,	128	Homo	T	128	1	T	F136fs	frameshift	TA:0,T:126,	126	Homo	T	126	1	AT250_GQ6804906	AT250_GQ6804906	class_1	Background variants
	chrIV	1146955	CP014718.1:1146955	CA	C	L1X	stopgain	CA:0,C:117,	117	Homo	C	117	1	C	L1X	stopgain	CA:0,C:129,	129	Homo	C	129	1	AT250_GQ6804906	AT250_GQ6804906	class_1	Background variants
	chrIV	1147130	CP014718.1:1147130	CT	C	-	upstream	CT:0,C:111,	111	Homo	C	111	1	C	-	upstream	CT:0,C:135,	135	Homo	C	135	1	AT250_GQ6804906,AT250_GQ6804907	AT250_GQ6804906,AT250_GQ6804907	class_1	Background variants
	chrIV	1147162	CP014718.1:1147162	GT	G	-	upstream	GT:0,G:111,	111	Homo	G	111	1	G	-	upstream	GT:0,G:152,	152	Homo	G	152	1	AT250_GQ6804906,AT250_GQ6804907	AT250_GQ6804906,AT250_GQ6804907	class_1	Background variants
	chrIV	1147183	CP014718.1:1147183	C	CG	-	upstream	C:0,CG:108,	108	Homo	CG	108	1	CG	-	upstream	C:0,CG:146,	146	Homo	CG	146	1	AT250_GQ6804906,AT250_GQ6804907	AT250_GQ6804906,AT250_GQ6804907	class_1	Background variants
	chrIV	1148362	CP014718.1:1148362	AG	A	G197fs	frameshift	AG:3,A:144,	147	Homo	A	144	0.97	A	G197fs	frameshift	AG:0,A:158,	158	Homo	A	158	1	AT250_GQ6804907	AT250_GQ6804907	class_1	Background variants
	chrIV	1148387	CP014718.1:1148387	CA	C	-	downstream	CA:0,C:146,	146	Homo	C	146	1	C	-	downstream	CA:0,C:160,	160	Homo	C	160	1	AT250_GQ6804907	AT250_GQ6804907	class_1	Background variants
	chrIV	1148391	CP014718.1:1148391	A	AG	-	downstream	A:0,AG:149,	149	Homo	AG	149	1	AG	-	downstream	A:0,AG:162,	162	Homo	AG	162	1	AT250_GQ6804907	AT250_GQ6804907	class_1	Background variants
	chrIV	1148449	CP014718.1:1148449	CA	C	-	downstream	CA:0,C:146,	146	Homo	C	146	1	C	-	downstream	CA:0,C:151,	151	Homo	C	151	1	AT250_GQ6804907	AT250_GQ6804907	class_1	Background variants
	chrIV	1148547	CP014718.1:1148547	GA	G	-	downstream	GA:0,G:138,	138	Homo	G	138	1	G	-	downstream	GA:0,G:176,	176	Homo	G	176	1	AT250_GQ6804907	AT250_GQ6804907	class_1	Background variants
	chrIV	1148582	CP014718.1:1148582	TA	T	-	downstream	TA:0,T:123,	123	Homo	T	123	1	T	-	downstream	TA:1,T:174,	175	Homo	T	174	0.99	AT250_GQ6804907	AT250_GQ6804907	class_1	Background variants
	chrIV	1148660	CP014718.1:1148660	TG	T	-	downstream	TG:0,T:129,	129	Homo	T	129	1	T	-	downstream	TG:0,T:145,	145	Homo	T	145	1	AT250_GQ6804907	AT250_GQ6804907	class_1	Background variants
	chrIV	1148722	CP014718.1:1148722	GT	G	-	downstream	GT:0,G:132,	132	Homo	G	132	1	G	-	downstream	GT:0,G:139,	139	Homo	G	139	1	AT250_GQ6804907	AT250_GQ6804907	class_1	Background variants
	chrIV	1148834	CP014718.1:1148834	TA	T	-	downstream	TA:0,T:123,	123	Homo	T	123	1	T	-	downstream	TA:0,T:162,	162	Homo	T	162	1	AT250_GQ6804907	AT250_GQ6804907	class_1	Background variants
	chrIV	1148945	CP014718.1:1148945	CG	C	-	downstream	CG:0,C:144,	144	Homo	C	144	1	C	-	downstream	CG:0,C:162,	162	Homo	C	162	1	AT250_GQ6804907	AT250_GQ6804907	class_1	Background variants
	chrIV	1149038	CP014718.1:1149038	CA	C	-	downstream	CA:0,C:122,	122	Homo	C	122	1	C	-	downstream	CA:0,C:185,	185	Homo	C	185	1	AT250_GQ6804907	AT250_GQ6804907	class_1	Background variants
	chrIV	1149066	CP014718.1:1149066	TA	T	-	downstream	TA:0,T:116,	116	Homo	T	116	1	T	-	downstream	TA:0,T:188,	188	Homo	T	188	1	AT250_GQ6804907	AT250_GQ6804907	class_1	Background variants
	chrIV	1149088	CP014718.1:1149088	G	GT	-	downstream	G:0,GT:107,	107	Homo	GT	107	1	GT	-	downstream	G:0,GT:192,	192	Homo	GT	192	1	AT250_GQ6804907	AT250_GQ6804907	class_1	Background variants
	chrIV	1149187	CP014718.1:1149187	T	TG	-	downstream	T:0,TG:142,	142	Homo	TG	142	1	TG	-	downstream	T:0,TG:185,	185	Homo	TG	185	1	AT250_GQ6804907	AT250_GQ6804907	class_1	Background variants
	chrIV	1149207	CP014718.1:1149207	CA	C	-	downstream	CA:0,C:136,	136	Homo	C	136	1	C	-	downstream	CA:0,C:171,	171	Homo	C	171	1	AT250_GQ6804907	AT250_GQ6804907	class_1	Background variants
	chrIV	1149224	CP014718.1:1149224	CT	C	-	downstream	CT:0,C:147,	147	Homo	C	147	1	C	-	downstream	CT:0,C:166,	166	Homo	C	166	1	AT250_GQ6804907	AT250_GQ6804907	class_1	Background variants
	chrIV	1149287	CP014718.1:1149287	TG	T	-	downstream	TG:0,T:141,	141	Homo	T	141	1	T	-	downstream	TG:0,T:159,	159	Homo	T	159	1	AT250_GQ6804907	AT250_GQ6804907	class_1	Background variants
	chrIV	1149317	CP014718.1:1149317	GA	G	-	downstream	GA:0,G:143,	143	Homo	G	143	1	G	-	downstream	GA:0,G:157,	157	Homo	G	157	1	AT250_GQ6804907	AT250_GQ6804907	class_1	Background variants
	chrIV	1149365	CP014718.1:1149365	TG	T	-	downstream	TG:0,T:142,	142	Homo	T	142	1	T	-	downstream	TG:0,T:148,	148	Homo	T	148	1	AT250_GQ6804907	AT250_GQ6804907	class_1	Background variants
	chrIV	1149559	CP014718.1:1149559	TG	T	-	intergenic	TG:0,T:150,	150	Homo	T	150	1	T	-	intergenic	TG:0,T:137,	137	Homo	T	137	1	AT250_GQ6804907,AT250_GQ6804909	AT250_GQ6804907,AT250_GQ6804909	class_1	Background variants
	chrIV	1149616	CP014718.1:1149616	TA	T	-	intergenic	TA:0,T:149,	149	Homo	T	149	1	T	-	intergenic	TA:0,T:148,	148	Homo	T	148	1	AT250_GQ6804907,AT250_GQ6804909	AT250_GQ6804907,AT250_GQ6804909	class_1	Background variants
	chrIV	1149701	CP014718.1:1149701	TA	T	-	intergenic	TA:0,T:147,	147	Homo	T	147	1	T	-	intergenic	TA:0,T:163,	163	Homo	T	163	1	AT250_GQ6804907,AT250_GQ6804909	AT250_GQ6804907,AT250_GQ6804909	class_1	Background variants
	chrIV	1149715	CP014718.1:1149715	TG	T	-	intergenic	TG:0,T:144,	144	Homo	T	144	1	T	-	intergenic	TG:0,T:166,	166	Homo	T	166	1	AT250_GQ6804907,AT250_GQ6804909	AT250_GQ6804907,AT250_GQ6804909	class_1	Background variants
	chrIV	1149817	CP014718.1:1149817	TA	T	-	intergenic	TA:0,T:135,	135	Homo	T	135	1	T	-	intergenic	TA:0,T:174,	174	Homo	T	174	1	AT250_GQ6804907,AT250_GQ6804909	AT250_GQ6804907,AT250_GQ6804909	class_1	Background variants
	chrIV	1150054	CP014718.1:1150054	TG	T	-	intergenic	TG:0,T:133,	133	Homo	T	133	1	T	-	intergenic	TG:0,T:121,	121	Homo	T	121	1	AT250_GQ6804907,AT250_GQ6804909	AT250_GQ6804907,AT250_GQ6804909	class_1	Background variants
	chrIV	1150089	CP014718.1:1150089	A	AT	-	intergenic	A:0,AT:136,	136	Homo	AT	136	1	AT	-	intergenic	A:0,AT:128,	128	Homo	AT	128	1	AT250_GQ6804907,AT250_GQ6804909	AT250_GQ6804907,AT250_GQ6804909	class_1	Background variants
	chrIV	1150149	CP014718.1:1150149	GA	G	-	intergenic	GA:0,G:134,	134	Homo	G	134	1	G	-	intergenic	GA:0,G:136,	136	Homo	G	136	1	AT250_GQ6804907,AT250_GQ6804909	AT250_GQ6804907,AT250_GQ6804909	class_1	Background variants
	chrIV	1150272	CP014718.1:1150272	GA	G	-	downstream	GA:0,G:136,	136	Homo	G	136	1	G	-	downstream	GA:0,G:143,	143	Homo	G	143	1	AT250_GQ6804909	AT250_GQ6804909	class_1	Background variants
	chrIV	1150356	CP014718.1:1150356	CA	C	-	downstream	CA:0,C:128,	128	Homo	C	128	1	C	-	downstream	CA:0,C:154,	154	Homo	C	154	1	AT250_GQ6804909	AT250_GQ6804909	class_1	Background variants
	chrIV	1150390	CP014718.1:1150390	TG	T	-	downstream	TG:0,T:131,	131	Homo	T	131	1	T	-	downstream	TG:0,T:149,	149	Homo	T	149	1	AT250_GQ6804909	AT250_GQ6804909	class_1	Background variants
	chrIV	1150421	CP014718.1:1150421	A	AC	-	downstream	A:0,AC:134,	134	Homo	AC	134	1	AC	-	downstream	A:0,AC:153,	153	Homo	AC	153	1	AT250_GQ6804909	AT250_GQ6804909	class_1	Background variants
	chrIV	1150478	CP014718.1:1150478	CA	C	-	downstream	CA:0,C:132,	132	Homo	C	132	1	C	-	downstream	CA:0,C:181,	181	Homo	C	181	1	AT250_GQ6804909	AT250_GQ6804909	class_1	Background variants
	chrIV	1150535	CP014718.1:1150535	TA	T	-	downstream	TA:0,T:136,	136	Homo	T	136	1	T	-	downstream	TA:0,T:176,	176	Homo	T	176	1	AT250_GQ6804909	AT250_GQ6804909	class_1	Background variants
	chrIV	1151196	CP014718.1:1151196	A	AC	-	downstream	A:0,AC:126,	126	Homo	AC	126	1	AC	-	downstream	A:0,AC:126,	126	Homo	AC	126	1	AT250_GQ6804909	AT250_GQ6804909	class_1	Background variants
	chrIV	1151216	CP014718.1:1151216	C	CT	A121fs	frameshift	C:0,CT:113,	113	Homo	CT	113	1	CT	A121fs	frameshift	C:0,CT:128,	128	Homo	CT	128	1	AT250_GQ6804909	AT250_GQ6804909	class_1	Background variants
	chrIV	1151245	CP014718.1:1151245	T	TC	E111fs	frameshift	T:0,TC:120,	120	Homo	TC	120	1	TC	E111fs	frameshift	T:0,TC:133,	133	Homo	TC	133	1	AT250_GQ6804909	AT250_GQ6804909	class_1	Background variants
	chrIV	1151578	CP014718.1:1151578	T	TG	-	upstream	T:0,TG:124,	124	Homo	TG	124	1	TG	-	upstream	T:0,TG:160,	160	Homo	TG	160	1	AT250_GQ6804909,AT250_GQ6804920	AT250_GQ6804909,AT250_GQ6804920	class_1	Background variants
	chrIV	1151617	CP014718.1:1151617	A	AT	-	upstream	A:0,AT:121,	121	Homo	AT	121	1	AT	-	upstream	A:0,AT:160,	160	Homo	AT	160	1	AT250_GQ6804909,AT250_GQ6804920	AT250_GQ6804909,AT250_GQ6804920	class_1	Background variants
	chrIV	1215666	CP014718.1:1215666	A	ACCCCCCCCCCCCCCC	-	upstream	A:0,ACCCCCCCCCCCCCCC:2,	7	-				ACCCCCCCCCCCCCCC	-	upstream	A:0,ACCCCCCCCCCCCCCC:0,	5	-				SEC23,YAP1	AT250_GQ6804954,AT250_GQ6804955	no_reads	no_reads
	chrIV	1389878	CP014718.1:1389878	AT	A	I290fs	frameshift	AT:0,A:144,	144	Homo	A	144	1	A	I290fs	frameshift	AT:0,A:154,	154	Homo	A	154	1	AT250_GQ6805064	AT250_GQ6805064	class_1	Background variants
Pairwise comparison of parent and derived strains	Chromosome	Position	Location start	Komagataella phaffii (P. pastoris) GS115_reference	R1-3: mutant strain from the first round of ARTP mutagenesis of P. pastoris SHY169 and directly derived from the strain SHY169									R2-9: mutant strain from the second round of ARTP mutagenesis of P. pastoris SHY169 and directly derived from the strain R1-3									Gene	ID	Class	Feature
R2-9 vs. R1-3					Nucleotide change	Amino acid change	Region	Variant alleles:Counts	Coverage	Variant zygosity	viarant1_allele	variant1_count	variant1_frequency	Nucleotide change	Amino acid change	Region	Variant alleles:Counts	Coverage	Variant zygosity	viarant1_allele	variant1_count	variant1_frequency
	chrI	400700	CP014715.1:400700	CT	C	-	UTR5	CT:9,C:18,	34	Het	C	18	0.52	CT	no change	no change	CT:15,C:13,	44	Het	C	13	0.29	MBA1(rna216#CP014715.1#399343:c.-459delA)	AT250_GQ6802771(rna216#CP014715.1#399343:c.-459delA)	class_1	Background variants
	chrI	1001853	CP014715.1:1001853	TA	T	-	UTR3	TA:4,T:69,	99	Homo	T	69	0.69	T	-	UTR3	TA:12,T:54,	91	Homo	T	54	0.59	THP1(rna546#CP014715.1#1001655:c.*24delT)	AT250_GQ6802439(rna546#CP014715.1#1001655:c.*24delT)	class_1	Background variants
	chrI	1016651	CP014715.1:1016651	CA	C	W139fs	frameshift	CA:0,C:162,	162	Homo	C	162	1	C	W139fs	frameshift	CA:0,C:176,	176	Homo	C	176	1	AT250_GQ6802429	AT250_GQ6802429	class_1	Background variants
	chrI	1466481	CP014715.1:1466481	CT	C	-	downstream	CT:3,C:14,	24	Homo	C	14	0.58	CT	no change	no change	CT:11,C:14,	35	Het	C	14	0.4	KHA1,AT250_GQ6802172	AT250_GQ6802173,AT250_GQ6802172	class_1	Background variants
	chrI	1593352	CP014715.1:1593352	C	G	-	upstream;downstream	C:145,G:836,	981	Homo	G	836	0.85	G	-	upstream;downstream	C:124,G:800,	926	Homo	G	800	0.86	AT250_GQ6802098;EDC3	AT250_GQ6802098;AT250_GQ6802099	class_1	Background variants
	chrI	1702191	CP014715.1:1702191	G	GGAT	R92delinsRM	nonframeshift	G:151,GGAT:501,	652	Homo	GGAT	501	0.76	GGAT	R92delinsRM	nonframeshift	G:143,GGAT:291,	434	Het	GGAT	291	0.67	HIS4	AT250_GQ6802040	class_1	Background variants
	chrI	1703585	CP014715.1:1703585	C	T	R557C	nonsynonymous	C:148,T:520,	668	Homo	T	520	0.77	T	R557C	nonsynonymous	C:142,T:311,	453	Het	T	311	0.68	HIS4	AT250_GQ6802040	class_1	Background variants
	chrI	1733763	CP014715.1:1733763	G	T	D196E	nonsynonymous	G:0,T:134,	134	Homo	T	134	1	T	D196E	nonsynonymous	G:1,T:142,	143	Homo	T	142	0.99	RCR2	AT250_GQ6802017	class_1	Background variants
	chrI	1869905	CP014715.1:1869905	CA	C	-	upstream	CA:19,C:63,	99	Homo	C	63	0.63	C	-	upstream	CA:7,C:59,	79	Homo	C	59	0.74	YNR063W,YNR062C	AT250_GQ6801939,AT250_GQ6801938	class_1	Background variants
	chrI	1887865	CP014715.1:1887865	AT	A	-	UTR3	AT:1,A:123,	124	Homo	A	123	0.99	A	-	UTR3	AT:0,A:131,	131	Homo	A	131	1	TAF14(rna1055#CP014715.1#1887832:c.*11delA)	AT250_GQ6801927(rna1055#CP014715.1#1887832:c.*11delA)	class_1	Background variants
	chrI	2659132	CP014715.1:2659132	CA	C	-	upstream	CA:8,C:19,	43	Homo	C	19	0.44	CA	no change	no change	CA:8,C:11,	26	Het	C	11	0.42	PHO81,AT250_GQ6801482	AT250_GQ6801483,AT250_GQ6801482	class_1	Background variants
	chrI	2877625	CP014715.1:2877625	A	G	E470E	synonymous	A:1,G:16,	17	Homo	G	16	0.94	G	E470E	synonymous	A:1,G:9,	10	Homo	G	9	0.9	AT250_GQ6801371	AT250_GQ6801371	class_1	Background variants
	chrI	2877626	CP014715.1:2877626	C	T	L471F	nonsynonymous	C:1,T:16,	17	Homo	T	16	0.94	T	L471F	nonsynonymous	C:1,T:8,	9	-				AT250_GQ6801371	AT250_GQ6801371	no_reads	no_reads
	chrI	2877628	CP014715.1:2877628	T	A	L471L	synonymous	T:1,A:12,	13	Homo	A	12	0.92	A	L471L	synonymous	T:1,A:7,	8	-				AT250_GQ6801371	AT250_GQ6801371	no_reads	no_reads
	chrI	2877631	CP014715.1:2877631	G	T	V472V	synonymous	G:1,T:7,	8	-				T	V472V	synonymous	G:0,T:4,	4	-				AT250_GQ6801371	AT250_GQ6801371	no_reads	no_reads
	chrII	330302	CP014716.1:330302	AT	A	-	upstream	AT:6,A:21,	62	Homo	A	21	0.33	A	-	upstream	AT:7,A:23,	49	Homo	A	23	0.46	CRG1,AT250_GQ6801184	AT250_GQ6801185,AT250_GQ6801184	class_1	Background variants
	chrII	750092	CP014716.1:750092	TA	T	F66fs	frameshift	TA:0,T:164,	164	Homo	T	164	1	T	F66fs	frameshift	TA:0,T:161,	161	Homo	T	161	1	PPZ1	AT250_GQ6800942	class_1	Background variants
	chrII	826788	CP014716.1:826788	CT	C	R353fs	frameshift	CT:0,C:165,	165	Homo	C	165	1	C	R353fs	frameshift	CT:0,C:160,	160	Homo	C	160	1	AT250_GQ6800896	AT250_GQ6800896	class_1	Background variants
	chrII	1355956	CP014716.1:1355956	CA	C	-	UTR3	CA:5,C:11,	28	Homo	C	11	0.39	C	-	UTR3	CA:7,C:22,	44	Homo	C	22	0.5	AT250_GQ6800611(rna2341#CP014716.1#1354487:c.*633delA)	AT250_GQ6800611(rna2341#CP014716.1#1354487:c.*633delA)	class_1	Background variants
	chrII	2069170	CP014716.1:2069170	AT	A	-	upstream	AT:0,A:198,	198	Homo	A	198	1	A	-	upstream	AT:0,A:238,	238	Homo	A	238	1	AT250_GQ6800217,RSM25	AT250_GQ6800217,AT250_GQ6800216	class_1	Background variants
	chrII	2264796	CP014716.1:2264796	GA	G	-	upstream	GA:3,G:11,	19	Homo	G	11	0.57	G	-	upstream	GA:2,G:6,	13	Homo	G	6	0.46	AYR1,GDT1	AT250_GQ6800103,AT250_GQ6800102	class_1	Background variants
	chrIII	193225	CP014717.1:193225	T	C	E171E	synonymous	T:1,C:2834,	2835	Homo	C	2834	0.99	C	E171E	synonymous	T:0,C:2536,	2536	Homo	C	2536	1	ADE2	AT250_GQ6803085	class_1	Background variants
	chrIII	428991	CP014717.1:428991	GT	G	C4fs	frameshift	GT:0,G:174,	174	Homo	G	174	1	G	C4fs	frameshift	GT:0,G:191,	191	Homo	G	191	1	AT250_GQ6803226	AT250_GQ6803226	class_1	Background variants
	chrIII	477728	CP014717.1:477728	GA	G	F15fs	frameshift	GA:5,G:56,	76	Homo	G	56	0.73	G	F15fs	frameshift	GA:13,G:41,	68	Homo	G	41	0.6	SUR4	AT250_GQ6803256	class_1	Background variants
	chrIII	658372	CP014717.1:658372	AG	A	P39fs	frameshift	AG:3,A:10,	29	Homo	A	10	0.34	A	P39fs	frameshift	AG:2,A:16,	31	Homo	A	16	0.51	AT250_GQ6803363	AT250_GQ6803363	class_1	Background variants
	chrIII	1004835	CP014717.1:1004835	CA	C	C207fs	frameshift	CA:0,C:152,	152	Homo	C	152	1	C	C207fs	frameshift	CA:0,C:147,	147	Homo	C	147	1	AT250_GQ6803566	AT250_GQ6803566	class_1	Background variants
	chrIII	1046210	CP014717.1:1046210	GA	G	F348fs	frameshift	GA:0,G:161,	161	Homo	G	161	1	G	F348fs	frameshift	GA:0,G:164,	164	Homo	G	164	1	AT250_GQ6803589	AT250_GQ6803589	class_1	Background variants
	chrIII	1404167	CP014717.1:1404167	CTGT	C	255_256del	nonframeshift	CTGT:5,C:113,	129	Homo	C	113	0.87	C	255_256del	nonframeshift	CTGT:8,C:101,	113	Homo	C	101	0.89	AT250_GQ6803800	AT250_GQ6803800	class_1	Background variants
	chrIII	1451446	CP014717.1:1451446	AT	A	N366fs	frameshift	AT:0,A:157,	157	Homo	A	157	1	A	N366fs	frameshift	AT:0,A:147,	147	Homo	A	147	1	AT250_GQ6803829	AT250_GQ6803829	class_1	Background variants
	chrIII	1461287	CP014717.1:1461287	TA	T	-	downstream	TA:10,T:14,	28	Het	T	14	0.5	T	-	downstream	TA:6,T:10,	27	Homo	T	10	0.37	AT250_GQ6803833	AT250_GQ6803833	class_1	Background variants
	chrIII	1560556	CP014717.1:1560556	TG	T	-	upstream;downstream	TG:12,T:25,	48	Het	T	25	0.52	T	-	upstream;downstream	TG:15,T:19,	45	Het	T	19	0.42	MIC17,AT250_GQ6803887;AT250_GQ6803885	AT250_GQ6803886,AT250_GQ6803887;AT250_GQ6803885	class_1	Background variants
	chrIII	1607089	CP014717.1:1607089	CA	C	-	UTR5	CA:20,C:52,	98	Homo	C	52	0.53	C	-	UTR5	CA:19,C:56,	88	Homo	C	56	0.63	AT250_GQ6803910(rna3803#CP014717.1#1606477:c.-226delT),AT250_GQ6803911(rna3804#CP014717.1#1606850:c.-267del-)	AT250_GQ6803910(rna3803#CP014717.1#1606477:c.-226delT),AT250_GQ6803911(rna3804#CP014717.1#1606850:c.-267del-)	class_1	Background variants
	chrIII	1650253	CP014717.1:1650253	A	C	I897S	nonsynonymous	A:0,C:185,	185	Homo	C	185	1	C	I897S	nonsynonymous	A:0,C:183,	183	Homo	C	183	1	BBC1	AT250_GQ6803933	class_1	Background variants
	chrIII	1664022	CP014717.1:1664022	AT	A	-	UTR3	AT:0,A:195,	195	Homo	A	195	1	A	-	UTR3	AT:0,A:205,	205	Homo	A	205	1	AT250_GQ6803938(rna3830#CP014717.1#1663088:c.*186delT)	AT250_GQ6803938(rna3830#CP014717.1#1663088:c.*186delT)	class_1	Background variants
	chrIII	2225370	CP014717.1:2225370	TA	T	-	upstream;downstream	TA:37,T:69,	145	Het	T	69	0.47	T	-	upstream;downstream	TA:22,T:74,	132	Homo	T	74	0.56	MRP4;CAP1	AT250_GQ6804259;AT250_GQ6804260	class_1	Background variants
	chrIV	10744	CP014718.1:10744	G	T	-	ncRNA_exonic	G:253,T:272,	525	Het	T	272	0.51	G	no change	no change	G:5,T:0,	5	-				AT250_rRNAcchr4s4819e11327	AT250_rRNAcchr4s4819e11327	no_reads	no_reads
	chrIV	10789	CP014718.1:10789	A	G	-	ncRNA_exonic	A:264,G:288,	552	Het	G	288	0.52	G	-	ncRNA_exonic	A:318,G:333,	651	Het	G	333	0.51	AT250_rRNAcchr4s4819e11327	AT250_rRNAcchr4s4819e11327	class_1	Background variants
	chrIV	10941	CP014718.1:10941	T	A	-	ncRNA_exonic	T:262,A:288,	550	Het	A	288	0.52	T	no change	no change	T:307,A:311,	619	Het	A	311	0.5	AT250_rRNAcchr4s4819e11327	AT250_rRNAcchr4s4819e11327	class_1	Background variants
	chrIV	11166	CP014718.1:11166	G	T	-	ncRNA_exonic	G:264,T:286,	550	Het	T	286	0.52	G	no change	no change	G:4,T:0,	4	-				AT250_rRNAcchr4s4819e11327	AT250_rRNAcchr4s4819e11327	no_reads	no_reads
	chrIV	11339	CP014718.1:11339	A	G	-	downstream	A:237,G:236,	473	Het	G	236	0.49	A	no change	no change	A:4,G:0,	4	-				AT250_rRNAcchr4s4819e11327,AT250_GQ6804277	AT250_rRNAcchr4s4819e11327,AT250_GQ6804277	no_reads	no_reads
	chrIV	76488	CP014718.1:76488	A	.	no reads	no reads	A:0,G:0,		-				G	T535T	synonymous	A:0,G:7,	7	-				AT250_GQ6804296	AT250_GQ6804296	no_reads	no_reads
	chrIV	76500	CP014718.1:76500	G	.	no reads	no reads	G:0,A:0,		-				A	G531G	synonymous	G:0,A:6,	6	-				AT250_GQ6804296	AT250_GQ6804296	no_reads	no_reads
	chrIV	1145111	CP014718.1:1145111	GA	G	-	upstream;downstream	GA:1,G:136,	137	Homo	G	136	0.99	G	-	upstream;downstream	GA:0,G:145,	145	Homo	G	145	1	AT250_GQ6804905;AT250_GQ6804904	AT250_GQ6804905;AT250_GQ6804904	class_1	Background variants
	chrIV	1146158	CP014718.1:1146158	TA	T	-	downstream	TA:0,T:151,	151	Homo	T	151	1	T	-	downstream	TA:0,T:133,	133	Homo	T	133	1	AT250_GQ6804905,AT250_GQ6804906	AT250_GQ6804905,AT250_GQ6804906	class_1	Background variants
	chrIV	1146179	CP014718.1:1146179	GT	G	-	downstream	GT:0,G:145,	145	Homo	G	145	1	G	-	downstream	GT:0,G:139,	139	Homo	G	139	1	AT250_GQ6804905,AT250_GQ6804906	AT250_GQ6804905,AT250_GQ6804906	class_1	Background variants
	chrIV	1146549	CP014718.1:1146549	TA	T	F136fs	frameshift	TA:0,T:126,	126	Homo	T	126	1	T	F136fs	frameshift	TA:0,T:162,	162	Homo	T	162	1	AT250_GQ6804906	AT250_GQ6804906	class_1	Background variants
	chrIV	1146955	CP014718.1:1146955	CA	C	L1X	stopgain	CA:0,C:129,	129	Homo	C	129	1	C	L1X	stopgain	CA:0,C:163,	163	Homo	C	163	1	AT250_GQ6804906	AT250_GQ6804906	class_1	Background variants
	chrIV	1147130	CP014718.1:1147130	CT	C	-	upstream	CT:0,C:135,	135	Homo	C	135	1	C	-	upstream	CT:0,C:143,	143	Homo	C	143	1	AT250_GQ6804906,AT250_GQ6804907	AT250_GQ6804906,AT250_GQ6804907	class_1	Background variants
	chrIV	1147162	CP014718.1:1147162	GT	G	-	upstream	GT:0,G:152,	152	Homo	G	152	1	G	-	upstream	GT:0,G:155,	155	Homo	G	155	1	AT250_GQ6804906,AT250_GQ6804907	AT250_GQ6804906,AT250_GQ6804907	class_1	Background variants
	chrIV	1147183	CP014718.1:1147183	C	CG	-	upstream	C:0,CG:146,	146	Homo	CG	146	1	CG	-	upstream	C:0,CG:146,	146	Homo	CG	146	1	AT250_GQ6804906,AT250_GQ6804907	AT250_GQ6804906,AT250_GQ6804907	class_1	Background variants
	chrIV	1148362	CP014718.1:1148362	AG	A	G197fs	frameshift	AG:0,A:158,	158	Homo	A	158	1	A	G197fs	frameshift	AG:0,A:176,	176	Homo	A	176	1	AT250_GQ6804907	AT250_GQ6804907	class_1	Background variants
	chrIV	1148387	CP014718.1:1148387	CA	C	-	downstream	CA:0,C:160,	160	Homo	C	160	1	C	-	downstream	CA:0,C:168,	168	Homo	C	168	1	AT250_GQ6804907	AT250_GQ6804907	class_1	Background variants
	chrIV	1148391	CP014718.1:1148391	A	AG	-	downstream	A:0,AG:162,	162	Homo	AG	162	1	AG	-	downstream	A:0,AG:170,	170	Homo	AG	170	1	AT250_GQ6804907	AT250_GQ6804907	class_1	Background variants
	chrIV	1148449	CP014718.1:1148449	CA	C	-	downstream	CA:0,C:151,	151	Homo	C	151	1	C	-	downstream	CA:0,C:175,	175	Homo	C	175	1	AT250_GQ6804907	AT250_GQ6804907	class_1	Background variants
	chrIV	1148547	CP014718.1:1148547	GA	G	-	downstream	GA:0,G:176,	176	Homo	G	176	1	G	-	downstream	GA:0,G:169,	169	Homo	G	169	1	AT250_GQ6804907	AT250_GQ6804907	class_1	Background variants
	chrIV	1148582	CP014718.1:1148582	TA	T	-	downstream	TA:1,T:174,	175	Homo	T	174	0.99	T	-	downstream	TA:0,T:164,	164	Homo	T	164	1	AT250_GQ6804907	AT250_GQ6804907	class_1	Background variants
	chrIV	1148660	CP014718.1:1148660	TG	T	-	downstream	TG:0,T:145,	145	Homo	T	145	1	T	-	downstream	TG:0,T:158,	158	Homo	T	158	1	AT250_GQ6804907	AT250_GQ6804907	class_1	Background variants
	chrIV	1148722	CP014718.1:1148722	GT	G	-	downstream	GT:0,G:139,	139	Homo	G	139	1	G	-	downstream	GT:0,G:162,	162	Homo	G	162	1	AT250_GQ6804907	AT250_GQ6804907	class_1	Background variants
	chrIV	1148834	CP014718.1:1148834	TA	T	-	downstream	TA:0,T:162,	162	Homo	T	162	1	T	-	downstream	TA:0,T:134,	134	Homo	T	134	1	AT250_GQ6804907	AT250_GQ6804907	class_1	Background variants
	chrIV	1148945	CP014718.1:1148945	CG	C	-	downstream	CG:0,C:162,	162	Homo	C	162	1	C	-	downstream	CG:0,C:150,	150	Homo	C	150	1	AT250_GQ6804907	AT250_GQ6804907	class_1	Background variants
	chrIV	1149038	CP014718.1:1149038	CA	C	-	downstream	CA:0,C:185,	185	Homo	C	185	1	C	-	downstream	CA:0,C:176,	176	Homo	C	176	1	AT250_GQ6804907	AT250_GQ6804907	class_1	Background variants
	chrIV	1149066	CP014718.1:1149066	TA	T	-	downstream	TA:0,T:188,	188	Homo	T	188	1	T	-	downstream	TA:0,T:173,	173	Homo	T	173	1	AT250_GQ6804907	AT250_GQ6804907	class_1	Background variants
	chrIV	1149088	CP014718.1:1149088	G	GT	-	downstream	G:0,GT:192,	192	Homo	GT	192	1	GT	-	downstream	G:0,GT:171,	171	Homo	GT	171	1	AT250_GQ6804907	AT250_GQ6804907	class_1	Background variants
	chrIV	1149187	CP014718.1:1149187	T	TG	-	downstream	T:0,TG:185,	185	Homo	TG	185	1	TG	-	downstream	T:0,TG:169,	169	Homo	TG	169	1	AT250_GQ6804907	AT250_GQ6804907	class_1	Background variants
	chrIV	1149207	CP014718.1:1149207	CA	C	-	downstream	CA:0,C:171,	171	Homo	C	171	1	C	-	downstream	CA:0,C:180,	180	Homo	C	180	1	AT250_GQ6804907	AT250_GQ6804907	class_1	Background variants
	chrIV	1149224	CP014718.1:1149224	CT	C	-	downstream	CT:0,C:166,	166	Homo	C	166	1	C	-	downstream	CT:1,C:179,	180	Homo	C	179	0.99	AT250_GQ6804907	AT250_GQ6804907	class_1	Background variants
	chrIV	1149287	CP014718.1:1149287	TG	T	-	downstream	TG:0,T:159,	159	Homo	T	159	1	T	-	downstream	TG:0,T:171,	171	Homo	T	171	1	AT250_GQ6804907	AT250_GQ6804907	class_1	Background variants
	chrIV	1149317	CP014718.1:1149317	GA	G	-	downstream	GA:0,G:157,	157	Homo	G	157	1	G	-	downstream	GA:0,G:162,	162	Homo	G	162	1	AT250_GQ6804907	AT250_GQ6804907	class_1	Background variants
	chrIV	1149365	CP014718.1:1149365	TG	T	-	downstream	TG:0,T:148,	148	Homo	T	148	1	T	-	downstream	TG:0,T:171,	171	Homo	T	171	1	AT250_GQ6804907	AT250_GQ6804907	class_1	Background variants
	chrIV	1149559	CP014718.1:1149559	TG	T	-	intergenic	TG:0,T:137,	137	Homo	T	137	1	T	-	intergenic	TG:0,T:146,	146	Homo	T	146	1	AT250_GQ6804907,AT250_GQ6804909	AT250_GQ6804907,AT250_GQ6804909	class_1	Background variants
	chrIV	1149616	CP014718.1:1149616	TA	T	-	intergenic	TA:0,T:148,	148	Homo	T	148	1	T	-	intergenic	TA:0,T:142,	142	Homo	T	142	1	AT250_GQ6804907,AT250_GQ6804909	AT250_GQ6804907,AT250_GQ6804909	class_1	Background variants
	chrIV	1149701	CP014718.1:1149701	TA	T	-	intergenic	TA:0,T:163,	163	Homo	T	163	1	T	-	intergenic	TA:0,T:149,	149	Homo	T	149	1	AT250_GQ6804907,AT250_GQ6804909	AT250_GQ6804907,AT250_GQ6804909	class_1	Background variants
	chrIV	1149715	CP014718.1:1149715	TG	T	-	intergenic	TG:0,T:166,	166	Homo	T	166	1	T	-	intergenic	TG:0,T:165,	165	Homo	T	165	1	AT250_GQ6804907,AT250_GQ6804909	AT250_GQ6804907,AT250_GQ6804909	class_1	Background variants
	chrIV	1149817	CP014718.1:1149817	TA	T	-	intergenic	TA:0,T:174,	174	Homo	T	174	1	T	-	intergenic	TA:0,T:150,	150	Homo	T	150	1	AT250_GQ6804907,AT250_GQ6804909	AT250_GQ6804907,AT250_GQ6804909	class_1	Background variants
	chrIV	1150054	CP014718.1:1150054	TG	T	-	intergenic	TG:0,T:121,	121	Homo	T	121	1	T	-	intergenic	TG:0,T:172,	172	Homo	T	172	1	AT250_GQ6804907,AT250_GQ6804909	AT250_GQ6804907,AT250_GQ6804909	class_1	Background variants
	chrIV	1150089	CP014718.1:1150089	A	AT	-	intergenic	A:0,AT:128,	128	Homo	AT	128	1	AT	-	intergenic	A:0,AT:162,	162	Homo	AT	162	1	AT250_GQ6804907,AT250_GQ6804909	AT250_GQ6804907,AT250_GQ6804909	class_1	Background variants
	chrIV	1150149	CP014718.1:1150149	GA	G	-	intergenic	GA:0,G:136,	136	Homo	G	136	1	G	-	intergenic	GA:0,G:146,	146	Homo	G	146	1	AT250_GQ6804907,AT250_GQ6804909	AT250_GQ6804907,AT250_GQ6804909	class_1	Background variants
	chrIV	1150272	CP014718.1:1150272	GA	G	-	downstream	GA:0,G:143,	143	Homo	G	143	1	G	-	downstream	GA:0,G:185,	185	Homo	G	185	1	AT250_GQ6804909	AT250_GQ6804909	class_1	Background variants
	chrIV	1150356	CP014718.1:1150356	CA	C	-	downstream	CA:0,C:154,	154	Homo	C	154	1	C	-	downstream	CA:0,C:180,	180	Homo	C	180	1	AT250_GQ6804909	AT250_GQ6804909	class_1	Background variants
	chrIV	1150390	CP014718.1:1150390	TG	T	-	downstream	TG:0,T:149,	149	Homo	T	149	1	T	-	downstream	TG:0,T:178,	178	Homo	T	178	1	AT250_GQ6804909	AT250_GQ6804909	class_1	Background variants
	chrIV	1150421	CP014718.1:1150421	A	AC	-	downstream	A:0,AC:153,	153	Homo	AC	153	1	AC	-	downstream	A:0,AC:171,	171	Homo	AC	171	1	AT250_GQ6804909	AT250_GQ6804909	class_1	Background variants
	chrIV	1150478	CP014718.1:1150478	CA	C	-	downstream	CA:0,C:181,	181	Homo	C	181	1	C	-	downstream	CA:0,C:171,	171	Homo	C	171	1	AT250_GQ6804909	AT250_GQ6804909	class_1	Background variants
	chrIV	1150535	CP014718.1:1150535	TA	T	-	downstream	TA:0,T:176,	176	Homo	T	176	1	T	-	downstream	TA:0,T:184,	184	Homo	T	184	1	AT250_GQ6804909	AT250_GQ6804909	class_1	Background variants
	chrIV	1151196	CP014718.1:1151196	A	AC	-	downstream	A:0,AC:126,	126	Homo	AC	126	1	AC	-	downstream	A:0,AC:149,	149	Homo	AC	149	1	AT250_GQ6804909	AT250_GQ6804909	class_1	Background variants
	chrIV	1151216	CP014718.1:1151216	C	CT	A121fs	frameshift	C:0,CT:128,	128	Homo	CT	128	1	CT	A121fs	frameshift	C:0,CT:140,	140	Homo	CT	140	1	AT250_GQ6804909	AT250_GQ6804909	class_1	Background variants
	chrIV	1151245	CP014718.1:1151245	T	TC	E111fs	frameshift	T:0,TC:133,	133	Homo	TC	133	1	TC	E111fs	frameshift	T:0,TC:133,	133	Homo	TC	133	1	AT250_GQ6804909	AT250_GQ6804909	class_1	Background variants
	chrIV	1151578	CP014718.1:1151578	T	TG	-	upstream	T:0,TG:160,	160	Homo	TG	160	1	TG	-	upstream	T:0,TG:169,	170	Homo	TG	169	0.99	AT250_GQ6804909,AT250_GQ6804920	AT250_GQ6804909,AT250_GQ6804920	class_1	Background variants
	chrIV	1151617	CP014718.1:1151617	A	AT	-	upstream	A:0,AT:160,	160	Homo	AT	160	1	AT	-	upstream	A:0,AT:152,	152	Homo	AT	152	1	AT250_GQ6804909,AT250_GQ6804920	AT250_GQ6804909,AT250_GQ6804920	class_1	Background variants
	chrIV	1389878	CP014718.1:1389878	AT	A	I290fs	frameshift	AT:0,A:154,	154	Homo	A	154	1	A	I290fs	frameshift	AT:0,A:159,	159	Homo	A	159	1	AT250_GQ6805064	AT250_GQ6805064	class_1	Background variants
	chrIV	1653758	CP014718.1:1653758	CTTTTTTT	TTTTTTTT	-	upstream;downstream	CTTTTTTT:7,C:2,TTTTTTTT:6,	42	-				C	-	upstream;downstream	CTTTTTTT:15,C:12,TTTTTTTT:2,	60	-	_	_	_	AT250_GQ6805233;AT250_GQ6805234	AT250_GQ6805233;AT250_GQ6805234	no_reads	no_reads
Pairwise comparison of parent and derived strains	Chromosome	Position	Location start	Komagataella phaffii (P. pastoris) GS115_reference	R2-9: mutant strain from the second round of ARTP mutagenesis of P. pastoris SHY169 and directly derived from the strain R1-3									R3-4: mutant strain from the third round of ARTP mutagenesis of P. pastoris SHY169 and directly derived from the strain R2-9									Gene	ID	Class	Feature
R3-4 vs. R2-9					Nucleotide change	Amino acid change	Region	Variant alleles:Counts	Coverage	Variant zygosity	viarant1_allele	variant1_count	variant1_frequency	Nucleotide change	Amino acid change	Region	Variant alleles:Counts	Coverage	Variant zygosity	viarant1_allele	variant1_count	variant1_frequency
	chrI	400700	CP014715.1:400700	CT	CT	no change	no change	CT:15,C:13,	44	Het	C	13	0.29	C	-	UTR5	CT:16,C:21,	58	Het	C	21	0.36	MBA1(rna216#CP014715.1#399343:c.-459delA)	AT250_GQ6802771(rna216#CP014715.1#399343:c.-459delA)	class_1	Background variants
	chrI	1001853	CP014715.1:1001853	TA	T	-	UTR3	TA:12,T:54,	91	Homo	T	54	0.59	T	-	UTR3	TA:12,T:54,	89	Homo	T	54	0.6	THP1(rna546#CP014715.1#1001655:c.*24delT)	AT250_GQ6802439(rna546#CP014715.1#1001655:c.*24delT)	class_1	Background variants
	chrI	1016651	CP014715.1:1016651	CA	C	W139fs	frameshift	CA:0,C:176,	176	Homo	C	176	1	C	W139fs	frameshift	CA:0,C:155,	155	Homo	C	155	1	AT250_GQ6802429	AT250_GQ6802429	class_1	Background variants
	chrI	1466481	CP014715.1:1466481	CT	CT	no change	no change	CT:11,C:14,	35	Het	C	14	0.4	C	-	downstream	CT:10,C:21,	40	Het	C	21	0.52	KHA1,AT250_GQ6802172	AT250_GQ6802173,AT250_GQ6802172	class_1	Background variants
	chrI	1593352	CP014715.1:1593352	C	G	-	upstream;downstream	C:124,G:800,	926	Homo	G	800	0.86	.	no reads	no reads	C:0,G:0,		-				AT250_GQ6802098;EDC3	AT250_GQ6802098;AT250_GQ6802099	no_reads	no_reads
	chrI	1702191	CP014715.1:1702191	G	GGAT	R92delinsRM	nonframeshift	G:143,GGAT:291,	434	Het	GGAT	291	0.67	GGAT	R92delinsRM	nonframeshift	G:120,GGAT:238,	358	Het	GGAT	238	0.66	HIS4	AT250_GQ6802040	class_1	Background variants
	chrI	1703585	CP014715.1:1703585	C	T	R557C	nonsynonymous	C:142,T:311,	453	Het	T	311	0.68	T	R557C	nonsynonymous	C:117,T:240,	357	Het	T	240	0.67	HIS4	AT250_GQ6802040	class_1	Background variants
	chrI	1733763	CP014715.1:1733763	G	T	D196E	nonsynonymous	G:1,T:142,	143	Homo	T	142	0.99	T	D196E	nonsynonymous	G:0,T:156,	156	Homo	T	156	1	RCR2	AT250_GQ6802017	class_1	Background variants
	chrI	1869905	CP014715.1:1869905	CA	C	-	upstream	CA:7,C:59,	79	Homo	C	59	0.74	C	-	upstream	CA:8,C:45,	68	Homo	C	45	0.66	YNR063W,YNR062C	AT250_GQ6801939,AT250_GQ6801938	class_1	Background variants
	chrI	1887865	CP014715.1:1887865	AT	A	-	UTR3	AT:0,A:131,	131	Homo	A	131	1	A	-	UTR3	AT:0,A:125,	125	Homo	A	125	1	TAF14(rna1055#CP014715.1#1887832:c.*11delA)	AT250_GQ6801927(rna1055#CP014715.1#1887832:c.*11delA)	class_1	Background variants
	chrI	2659132	CP014715.1:2659132	CA	CA	no change	no change	CA:8,C:11,	26	Het	C	11	0.42	C	-	upstream	CA:5,C:14,	27	Homo	C	14	0.51	PHO81,AT250_GQ6801482	AT250_GQ6801483,AT250_GQ6801482	class_1	Background variants
	chrI	2877625	CP014715.1:2877625	A	G	E470E	synonymous	A:1,G:9,	10	Homo	G	9	0.9	A	no change	no change	A:1,G:0,	14	-				AT250_GQ6801371	AT250_GQ6801371	no_reads	no_reads
	chrI	2877626	CP014715.1:2877626	C	T	L471F	nonsynonymous	C:1,T:8,	9	-				C	no change	no change	C:1,T:0,	14	-				AT250_GQ6801371	AT250_GQ6801371	no_reads	no_reads
	chrI	2877628	CP014715.1:2877628	T	A	L471L	synonymous	T:1,A:7,	8	-				T	no change	no change	T:1,A:0,	14	-				AT250_GQ6801371	AT250_GQ6801371	no_reads	no_reads
	chrI	2877631	CP014715.1:2877631	G	T	V472V	synonymous	G:0,T:4,	4	-				G	no change	no change	G:1,T:0,	14	-				AT250_GQ6801371	AT250_GQ6801371	no_reads	no_reads
	chrI	2877769	CP014715.1:2877769	T	.	no reads	no reads	T:0,C:0,		-				C	T518T	synonymous	T:1,C:13,	14	Homo	C	13	0.92	AT250_GQ6801371	AT250_GQ6801371	no_reads	no_reads
	chrI	2877778	CP014715.1:2877778	A	.	no reads	no reads	A:0,G:0,		-				G	E521E	synonymous	A:1,G:18,	19	Homo	G	18	0.94	AT250_GQ6801371	AT250_GQ6801371	no_reads	no_reads
	chrII	330302	CP014716.1:330302	AT	A	-	upstream	AT:7,A:23,	49	Homo	A	23	0.46	A	-	upstream	AT:4,A:13,	28	Homo	A	13	0.46	CRG1,AT250_GQ6801184	AT250_GQ6801185,AT250_GQ6801184	class_1	Background variants
	chrII	750092	CP014716.1:750092	TA	T	F66fs	frameshift	TA:0,T:161,	161	Homo	T	161	1	T	F66fs	frameshift	TA:0,T:126,	126	Homo	T	126	1	PPZ1	AT250_GQ6800942	class_1	Background variants
	chrII	826788	CP014716.1:826788	CT	C	R353fs	frameshift	CT:0,C:160,	160	Homo	C	160	1	C	R353fs	frameshift	CT:0,C:123,	123	Homo	C	123	1	AT250_GQ6800896	AT250_GQ6800896	class_1	Background variants
	chrII	1355956	CP014716.1:1355956	CA	C	-	UTR3	CA:7,C:22,	44	Homo	C	22	0.5	C	-	UTR3	CA:5,C:14,	31	Homo	C	14	0.45	AT250_GQ6800611(rna2341#CP014716.1#1354487:c.*633delA)	AT250_GQ6800611(rna2341#CP014716.1#1354487:c.*633delA)	class_1	Background variants
	chrII	2069170	CP014716.1:2069170	AT	A	-	upstream	AT:0,A:238,	238	Homo	A	238	1	A	-	upstream	AT:2,A:182,	184	Homo	A	182	0.98	AT250_GQ6800217,RSM25	AT250_GQ6800217,AT250_GQ6800216	class_1	Background variants
	chrII	2264796	CP014716.1:2264796	GA	G	-	upstream	GA:2,G:6,	13	Homo	G	6	0.46	G	-	upstream	GA:4,G:8,	20	Homo	G	8	0.4	AYR1,GDT1	AT250_GQ6800103,AT250_GQ6800102	class_1	Background variants
	chrIII	193225	CP014717.1:193225	T	C	E171E	synonymous	T:0,C:2536,	2536	Homo	C	2536	1	C	E171E	synonymous	T:0,C:2381,	2381	Homo	C	2381	1	ADE2	AT250_GQ6803085	class_1	Background variants
	chrIII	428991	CP014717.1:428991	GT	G	C4fs	frameshift	GT:0,G:191,	191	Homo	G	191	1	G	C4fs	frameshift	GT:0,G:159,	159	Homo	G	159	1	AT250_GQ6803226	AT250_GQ6803226	class_1	Background variants
	chrIII	477728	CP014717.1:477728	GA	G	F15fs	frameshift	GA:13,G:41,	68	Homo	G	41	0.6	G	F15fs	frameshift	GA:17,G:30,	59	Het	G	30	0.5	SUR4	AT250_GQ6803256	class_1	Background variants
	chrIII	658372	CP014717.1:658372	AG	A	P39fs	frameshift	AG:2,A:16,	31	Homo	A	16	0.51	A	P39fs	frameshift	AG:0,A:12,	24	Homo	A	12	0.5	AT250_GQ6803363	AT250_GQ6803363	class_1	Background variants
	chrIII	1004835	CP014717.1:1004835	CA	C	C207fs	frameshift	CA:0,C:147,	147	Homo	C	147	1	C	C207fs	frameshift	CA:0,C:122,	122	Homo	C	122	1	AT250_GQ6803566	AT250_GQ6803566	class_1	Background variants
	chrIII	1046210	CP014717.1:1046210	GA	G	F348fs	frameshift	GA:0,G:164,	164	Homo	G	164	1	G	F348fs	frameshift	GA:0,G:119,	119	Homo	G	119	1	AT250_GQ6803589	AT250_GQ6803589	class_1	Background variants
	chrIII	1404167	CP014717.1:1404167	CTGT	C	255_256del	nonframeshift	CTGT:8,C:101,	113	Homo	C	101	0.89	C	255_256del	nonframeshift	CTGT:1,C:89,	93	Homo	C	89	0.95	AT250_GQ6803800	AT250_GQ6803800	class_1	Background variants
	chrIII	1451446	CP014717.1:1451446	AT	A	N366fs	frameshift	AT:0,A:147,	147	Homo	A	147	1	A	N366fs	frameshift	AT:0,A:131,	131	Homo	A	131	1	AT250_GQ6803829	AT250_GQ6803829	class_1	Background variants
	chrIII	1461287	CP014717.1:1461287	TA	T	-	downstream	TA:6,T:10,	27	Homo	T	10	0.37	T	-	downstream	TA:3,T:11,	31	Homo	T	11	0.35	AT250_GQ6803833	AT250_GQ6803833	class_1	Background variants
	chrIII	1560556	CP014717.1:1560556	TG	T	-	upstream;downstream	TG:15,T:19,	45	Het	T	19	0.42	T	-	upstream;downstream	TG:5,T:21,	36	Homo	T	21	0.58	MIC17,AT250_GQ6803887;AT250_GQ6803885	AT250_GQ6803886,AT250_GQ6803887;AT250_GQ6803885	class_1	Background variants
	chrIII	1607089	CP014717.1:1607089	CA	C	-	UTR5	CA:19,C:56,	88	Homo	C	56	0.63	C	-	UTR5	CA:14,C:41,	76	Homo	C	41	0.53	AT250_GQ6803910(rna3803#CP014717.1#1606477:c.-226delT),AT250_GQ6803911(rna3804#CP014717.1#1606850:c.-267del-)	AT250_GQ6803910(rna3803#CP014717.1#1606477:c.-226delT),AT250_GQ6803911(rna3804#CP014717.1#1606850:c.-267del-)	class_1	Background variants
	chrIII	1650253	CP014717.1:1650253	A	C	I897S	nonsynonymous	A:0,C:183,	183	Homo	C	183	1	C	I897S	nonsynonymous	A:0,C:173,	173	Homo	C	173	1	BBC1	AT250_GQ6803933	class_1	Background variants
	chrIII	1664022	CP014717.1:1664022	AT	A	-	UTR3	AT:0,A:205,	205	Homo	A	205	1	A	-	UTR3	AT:0,A:164,	164	Homo	A	164	1	AT250_GQ6803938(rna3830#CP014717.1#1663088:c.*186delT)	AT250_GQ6803938(rna3830#CP014717.1#1663088:c.*186delT)	class_1	Background variants
	chrIII	2225370	CP014717.1:2225370	TA	T	-	upstream;downstream	TA:22,T:74,	132	Homo	T	74	0.56	T	-	upstream;downstream	TA:24,T:55,	106	Homo	T	55	0.51	MRP4;CAP1	AT250_GQ6804259;AT250_GQ6804260	class_1	Background variants
	chrIV	10789	CP014718.1:10789	A	G	-	ncRNA_exonic	A:318,G:333,	651	Het	G	333	0.51	.	no reads	no reads	A:0,G:0,		-				AT250_rRNAcchr4s4819e11327	AT250_rRNAcchr4s4819e11327	no_reads	no_reads
	chrIV	11166	CP014718.1:11166	G	G	no change	no change	G:4,T:0,	4	-				T	-	ncRNA_exonic	G:194,T:253,	447	Het	T	253	0.56	AT250_rRNAcchr4s4819e11327	AT250_rRNAcchr4s4819e11327	no_reads	no_reads
	chrIV	11339	CP014718.1:11339	A	A	no change	no change	A:4,G:0,	4	-				G	-	downstream	A:186,G:195,	381	Het	G	195	0.51	AT250_rRNAcchr4s4819e11327,AT250_GQ6804277	AT250_rRNAcchr4s4819e11327,AT250_GQ6804277	no_reads	no_reads
	chrIV	11361	CP014718.1:11361	A	A	no change	no change	A:4,G:0,	4	-				G	-	downstream	A:179,G:180,	359	Het	G	180	0.5	AT250_rRNAcchr4s4819e11327,AT250_GQ6804277	AT250_rRNAcchr4s4819e11327,AT250_GQ6804277	no_reads	no_reads
	chrIV	34303	CP014718.1:34303	T	T	no change	no change	T:3,C:0,	3	-				C	Q762Q	synonymous	T:0,C:12,	12	Homo	C	12	1	AT250_GQ6804282	AT250_GQ6804282	no_reads	no_reads
	chrIV	34354	CP014718.1:34354	G	G	no change	no change	G:3,A:0,	3	-				A	T745T	synonymous	G:1,A:14,	15	Homo	A	14	0.93	AT250_GQ6804282	AT250_GQ6804282	no_reads	no_reads
	chrIV	34573	CP014718.1:34573	T	T	no change	no change	T:3,C:0,	3	-				C	Q672Q	synonymous	T:1,C:12,	13	Homo	C	12	0.92	AT250_GQ6804282	AT250_GQ6804282	no_reads	no_reads
	chrIV	34624	CP014718.1:34624	G	G	no change	no change	G:3,A:0,	3	-				A	T655T	synonymous	G:3,A:29,	32	Homo	A	29	0.9	AT250_GQ6804282	AT250_GQ6804282	no_reads	no_reads
	chrIV	76488	CP014718.1:76488	A	G	T535T	synonymous	A:0,G:7,	7	-				.	no reads	no reads	A:0,G:0,		-				AT250_GQ6804296	AT250_GQ6804296	no_reads	no_reads
	chrIV	76500	CP014718.1:76500	G	A	G531G	synonymous	G:0,A:6,	6	-				.	no reads	no reads	G:0,A:0,		-				AT250_GQ6804296	AT250_GQ6804296	no_reads	no_reads
	chrIV	1145111	CP014718.1:1145111	GA	G	-	upstream;downstream	GA:0,G:145,	145	Homo	G	145	1	G	-	upstream;downstream	GA:0,G:100,	100	Homo	G	100	1	AT250_GQ6804905;AT250_GQ6804904	AT250_GQ6804905;AT250_GQ6804904	class_1	Background variants
	chrIV	1146158	CP014718.1:1146158	TA	T	-	downstream	TA:0,T:133,	133	Homo	T	133	1	T	-	downstream	TA:0,T:118,	118	Homo	T	118	1	AT250_GQ6804905,AT250_GQ6804906	AT250_GQ6804905,AT250_GQ6804906	class_1	Background variants
	chrIV	1146179	CP014718.1:1146179	GT	G	-	downstream	GT:0,G:139,	139	Homo	G	139	1	G	-	downstream	GT:0,G:109,	109	Homo	G	109	1	AT250_GQ6804905,AT250_GQ6804906	AT250_GQ6804905,AT250_GQ6804906	class_1	Background variants
	chrIV	1146549	CP014718.1:1146549	TA	T	F136fs	frameshift	TA:0,T:162,	162	Homo	T	162	1	T	F136fs	frameshift	TA:0,T:123,	123	Homo	T	123	1	AT250_GQ6804906	AT250_GQ6804906	class_1	Background variants
	chrIV	1146955	CP014718.1:1146955	CA	C	L1X	stopgain	CA:0,C:163,	163	Homo	C	163	1	C	L1X	stopgain	CA:0,C:113,	113	Homo	C	113	1	AT250_GQ6804906	AT250_GQ6804906	class_1	Background variants
	chrIV	1147130	CP014718.1:1147130	CT	C	-	upstream	CT:0,C:143,	143	Homo	C	143	1	C	-	upstream	CT:0,C:128,	128	Homo	C	128	1	AT250_GQ6804906,AT250_GQ6804907	AT250_GQ6804906,AT250_GQ6804907	class_1	Background variants
	chrIV	1147162	CP014718.1:1147162	GT	G	-	upstream	GT:0,G:155,	155	Homo	G	155	1	G	-	upstream	GT:0,G:136,	136	Homo	G	136	1	AT250_GQ6804906,AT250_GQ6804907	AT250_GQ6804906,AT250_GQ6804907	class_1	Background variants
	chrIV	1147183	CP014718.1:1147183	C	CG	-	upstream	C:0,CG:146,	146	Homo	CG	146	1	CG	-	upstream	C:0,CG:132,	132	Homo	CG	132	1	AT250_GQ6804906,AT250_GQ6804907	AT250_GQ6804906,AT250_GQ6804907	class_1	Background variants
	chrIV	1148362	CP014718.1:1148362	AG	A	G197fs	frameshift	AG:0,A:176,	176	Homo	A	176	1	A	G197fs	frameshift	AG:0,A:147,	147	Homo	A	147	1	AT250_GQ6804907	AT250_GQ6804907	class_1	Background variants
	chrIV	1148387	CP014718.1:1148387	CA	C	-	downstream	CA:0,C:168,	168	Homo	C	168	1	C	-	downstream	CA:0,C:145,	145	Homo	C	145	1	AT250_GQ6804907	AT250_GQ6804907	class_1	Background variants
	chrIV	1148391	CP014718.1:1148391	A	AG	-	downstream	A:0,AG:170,	170	Homo	AG	170	1	AG	-	downstream	A:0,AG:150,	150	Homo	AG	150	1	AT250_GQ6804907	AT250_GQ6804907	class_1	Background variants
	chrIV	1148449	CP014718.1:1148449	CA	C	-	downstream	CA:0,C:175,	175	Homo	C	175	1	C	-	downstream	CA:0,C:137,	137	Homo	C	137	1	AT250_GQ6804907	AT250_GQ6804907	class_1	Background variants
	chrIV	1148547	CP014718.1:1148547	GA	G	-	downstream	GA:0,G:169,	169	Homo	G	169	1	G	-	downstream	GA:0,G:142,	142	Homo	G	142	1	AT250_GQ6804907	AT250_GQ6804907	class_1	Background variants
	chrIV	1148582	CP014718.1:1148582	TA	T	-	downstream	TA:0,T:164,	164	Homo	T	164	1	T	-	downstream	TA:0,T:137,	137	Homo	T	137	1	AT250_GQ6804907	AT250_GQ6804907	class_1	Background variants
	chrIV	1148660	CP014718.1:1148660	TG	T	-	downstream	TG:0,T:158,	158	Homo	T	158	1	T	-	downstream	TG:0,T:128,	128	Homo	T	128	1	AT250_GQ6804907	AT250_GQ6804907	class_1	Background variants
	chrIV	1148722	CP014718.1:1148722	GT	G	-	downstream	GT:0,G:162,	162	Homo	G	162	1	G	-	downstream	GT:0,G:133,	133	Homo	G	133	1	AT250_GQ6804907	AT250_GQ6804907	class_1	Background variants
	chrIV	1148834	CP014718.1:1148834	TA	T	-	downstream	TA:0,T:134,	134	Homo	T	134	1	T	-	downstream	TA:0,T:129,	129	Homo	T	129	1	AT250_GQ6804907	AT250_GQ6804907	class_1	Background variants
	chrIV	1148945	CP014718.1:1148945	CG	C	-	downstream	CG:0,C:150,	150	Homo	C	150	1	C	-	downstream	CG:0,C:136,	136	Homo	C	136	1	AT250_GQ6804907	AT250_GQ6804907	class_1	Background variants
	chrIV	1149038	CP014718.1:1149038	CA	C	-	downstream	CA:0,C:176,	176	Homo	C	176	1	C	-	downstream	CA:0,C:136,	136	Homo	C	136	1	AT250_GQ6804907	AT250_GQ6804907	class_1	Background variants
	chrIV	1149066	CP014718.1:1149066	TA	T	-	downstream	TA:0,T:173,	173	Homo	T	173	1	T	-	downstream	TA:0,T:140,	140	Homo	T	140	1	AT250_GQ6804907	AT250_GQ6804907	class_1	Background variants
	chrIV	1149088	CP014718.1:1149088	G	GT	-	downstream	G:0,GT:171,	171	Homo	GT	171	1	GT	-	downstream	G:0,GT:145,	145	Homo	GT	145	1	AT250_GQ6804907	AT250_GQ6804907	class_1	Background variants
	chrIV	1149187	CP014718.1:1149187	T	TG	-	downstream	T:0,TG:169,	169	Homo	TG	169	1	TG	-	downstream	T:0,TG:139,	139	Homo	TG	139	1	AT250_GQ6804907	AT250_GQ6804907	class_1	Background variants
	chrIV	1149207	CP014718.1:1149207	CA	C	-	downstream	CA:0,C:180,	180	Homo	C	180	1	C	-	downstream	CA:0,C:144,	144	Homo	C	144	1	AT250_GQ6804907	AT250_GQ6804907	class_1	Background variants
	chrIV	1149224	CP014718.1:1149224	CT	C	-	downstream	CT:1,C:179,	180	Homo	C	179	0.99	C	-	downstream	CT:0,C:137,	137	Homo	C	137	1	AT250_GQ6804907	AT250_GQ6804907	class_1	Background variants
	chrIV	1149287	CP014718.1:1149287	TG	T	-	downstream	TG:0,T:171,	171	Homo	T	171	1	T	-	downstream	TG:0,T:112,	112	Homo	T	112	1	AT250_GQ6804907	AT250_GQ6804907	class_1	Background variants
	chrIV	1149317	CP014718.1:1149317	GA	G	-	downstream	GA:0,G:162,	162	Homo	G	162	1	G	-	downstream	GA:0,G:115,	115	Homo	G	115	1	AT250_GQ6804907	AT250_GQ6804907	class_1	Background variants
	chrIV	1149365	CP014718.1:1149365	TG	T	-	downstream	TG:0,T:171,	171	Homo	T	171	1	T	-	downstream	TG:0,T:109,	109	Homo	T	109	1	AT250_GQ6804907	AT250_GQ6804907	class_1	Background variants
	chrIV	1149559	CP014718.1:1149559	TG	T	-	intergenic	TG:0,T:146,	146	Homo	T	146	1	T	-	intergenic	TG:0,T:110,	110	Homo	T	110	1	AT250_GQ6804907,AT250_GQ6804909	AT250_GQ6804907,AT250_GQ6804909	class_1	Background variants
	chrIV	1149616	CP014718.1:1149616	TA	T	-	intergenic	TA:0,T:142,	142	Homo	T	142	1	T	-	intergenic	TA:0,T:128,	128	Homo	T	128	1	AT250_GQ6804907,AT250_GQ6804909	AT250_GQ6804907,AT250_GQ6804909	class_1	Background variants
	chrIV	1149701	CP014718.1:1149701	TA	T	-	intergenic	TA:0,T:149,	149	Homo	T	149	1	T	-	intergenic	TA:0,T:123,	123	Homo	T	123	1	AT250_GQ6804907,AT250_GQ6804909	AT250_GQ6804907,AT250_GQ6804909	class_1	Background variants
	chrIV	1149715	CP014718.1:1149715	TG	T	-	intergenic	TG:0,T:165,	165	Homo	T	165	1	T	-	intergenic	TG:0,T:134,	134	Homo	T	134	1	AT250_GQ6804907,AT250_GQ6804909	AT250_GQ6804907,AT250_GQ6804909	class_1	Background variants
	chrIV	1149817	CP014718.1:1149817	TA	T	-	intergenic	TA:0,T:150,	150	Homo	T	150	1	T	-	intergenic	TA:0,T:136,	136	Homo	T	136	1	AT250_GQ6804907,AT250_GQ6804909	AT250_GQ6804907,AT250_GQ6804909	class_1	Background variants
	chrIV	1150054	CP014718.1:1150054	TG	T	-	intergenic	TG:0,T:172,	172	Homo	T	172	1	T	-	intergenic	TG:0,T:129,	129	Homo	T	129	1	AT250_GQ6804907,AT250_GQ6804909	AT250_GQ6804907,AT250_GQ6804909	class_1	Background variants
	chrIV	1150089	CP014718.1:1150089	A	AT	-	intergenic	A:0,AT:162,	162	Homo	AT	162	1	AT	-	intergenic	A:0,AT:122,	123	Homo	AT	122	0.99	AT250_GQ6804907,AT250_GQ6804909	AT250_GQ6804907,AT250_GQ6804909	class_1	Background variants
	chrIV	1150149	CP014718.1:1150149	GA	G	-	intergenic	GA:0,G:146,	146	Homo	G	146	1	G	-	intergenic	GA:0,G:114,	114	Homo	G	114	1	AT250_GQ6804907,AT250_GQ6804909	AT250_GQ6804907,AT250_GQ6804909	class_1	Background variants
	chrIV	1150272	CP014718.1:1150272	GA	G	-	downstream	GA:0,G:185,	185	Homo	G	185	1	G	-	downstream	GA:0,G:157,	157	Homo	G	157	1	AT250_GQ6804909	AT250_GQ6804909	class_1	Background variants
	chrIV	1150356	CP014718.1:1150356	CA	C	-	downstream	CA:0,C:180,	180	Homo	C	180	1	C	-	downstream	CA:0,C:125,	125	Homo	C	125	1	AT250_GQ6804909	AT250_GQ6804909	class_1	Background variants
	chrIV	1150390	CP014718.1:1150390	TG	T	-	downstream	TG:0,T:178,	178	Homo	T	178	1	T	-	downstream	TG:0,T:130,	130	Homo	T	130	1	AT250_GQ6804909	AT250_GQ6804909	class_1	Background variants
	chrIV	1150421	CP014718.1:1150421	A	AC	-	downstream	A:0,AC:171,	171	Homo	AC	171	1	AC	-	downstream	A:0,AC:118,	118	Homo	AC	118	1	AT250_GQ6804909	AT250_GQ6804909	class_1	Background variants
	chrIV	1150478	CP014718.1:1150478	CA	C	-	downstream	CA:0,C:171,	171	Homo	C	171	1	C	-	downstream	CA:0,C:135,	135	Homo	C	135	1	AT250_GQ6804909	AT250_GQ6804909	class_1	Background variants
	chrIV	1150535	CP014718.1:1150535	TA	T	-	downstream	TA:0,T:184,	184	Homo	T	184	1	T	-	downstream	TA:2,T:129,	131	Homo	T	129	0.98	AT250_GQ6804909	AT250_GQ6804909	class_1	Background variants
	chrIV	1151196	CP014718.1:1151196	A	AC	-	downstream	A:0,AC:149,	149	Homo	AC	149	1	AC	-	downstream	A:0,AC:119,	119	Homo	AC	119	1	AT250_GQ6804909	AT250_GQ6804909	class_1	Background variants
	chrIV	1151216	CP014718.1:1151216	C	CT	A121fs	frameshift	C:0,CT:140,	140	Homo	CT	140	1	CT	A121fs	frameshift	C:0,CT:120,	120	Homo	CT	120	1	AT250_GQ6804909	AT250_GQ6804909	class_1	Background variants
	chrIV	1151245	CP014718.1:1151245	T	TC	E111fs	frameshift	T:0,TC:133,	133	Homo	TC	133	1	TC	E111fs	frameshift	T:0,TC:118,	118	Homo	TC	118	1	AT250_GQ6804909	AT250_GQ6804909	class_1	Background variants
	chrIV	1151578	CP014718.1:1151578	T	TG	-	upstream	T:0,TG:169,	170	Homo	TG	169	0.99	TG	-	upstream	T:0,TG:105,	105	Homo	TG	105	1	AT250_GQ6804909,AT250_GQ6804920	AT250_GQ6804909,AT250_GQ6804920	class_1	Background variants
	chrIV	1151617	CP014718.1:1151617	A	AT	-	upstream	A:0,AT:152,	152	Homo	AT	152	1	AT	-	upstream	A:0,AT:98,	98	Homo	AT	98	1	AT250_GQ6804909,AT250_GQ6804920	AT250_GQ6804909,AT250_GQ6804920	class_1	Background variants
	chrIV	1389878	CP014718.1:1389878	AT	A	I290fs	frameshift	AT:0,A:159,	159	Homo	A	159	1	A	I290fs	frameshift	AT:0,A:144,	144	Homo	A	144	1	AT250_GQ6805064	AT250_GQ6805064	class_1	Background variants
	chrIV	1653758	CP014718.1:1653758	CTTT	CTTTTT	-	upstream;downstream	CTTT:15,C:1,CTTTTT:12,	60	-	_	_	_	C	-	upstream;downstream	CTTT:6,C:9,CTTTTT:0,	35	Homo	C	9	0.25	AT250_GQ6805233;AT250_GQ6805234	AT250_GQ6805233;AT250_GQ6805234	class_4	Mutant variants
Pairwise comparison of parent and derived strains	Chromosome	Position	Location start	Komagataella phaffii (P. pastoris) GS115_reference	R2-9: mutant strain from the second round of ARTP mutagenesis of P. pastoris SHY169 and directly derived from the strain R1-3									R3-19: mutant strain from the third round of ARTP mutagenesis of P. pastoris SHY169 and directly derived from the strain R2-9									Gene	ID	Class	Feature
R3-19 vs. R2-9					Nucleotide change	Amino acid change	Region	Variant alleles:Counts	Coverage	Variant zygosity	viarant1_allele	variant1_count	variant1_frequency	Nucleotide change	Amino acid change	Region	Variant alleles:Counts	Coverage	Variant zygosity	viarant1_allele	variant1_count	variant1_frequency
	chrI	1001853	CP014715.1:1001853	TA	T	-	UTR3	TA:12,T:54,	91	Homo	T	54	0.59	T	-	UTR3	TA:8,T:50,	87	Homo	T	50	0.57	THP1(rna546#CP014715.1#1001655:c.*24delT)	AT250_GQ6802439(rna546#CP014715.1#1001655:c.*24delT)	class_1	Background variants
	chrI	1016651	CP014715.1:1016651	CA	C	W139fs	frameshift	CA:0,C:176,	176	Homo	C	176	1	C	W139fs	frameshift	CA:0,C:139,	139	Homo	C	139	1	AT250_GQ6802429	AT250_GQ6802429	class_1	Background variants
	chrI	1466481	CP014715.1:1466481	CT	CT	no change	no change	CT:11,C:14,	35	Het	C	14	0.4	C	-	downstream	CT:4,C:14,	28	Homo	C	14	0.5	KHA1,AT250_GQ6802172	AT250_GQ6802173,AT250_GQ6802172	class_1	Background variants
	chrI	1593352	CP014715.1:1593352	C	G	-	upstream;downstream	C:124,G:800,	926	Homo	G	800	0.86	.	no reads	no reads	C:0,G:0,		-				AT250_GQ6802098;EDC3	AT250_GQ6802098;AT250_GQ6802099	no_reads	no_reads
	chrI	1702191	CP014715.1:1702191	G	GGAT	R92delinsRM	nonframeshift	G:143,GGAT:291,	434	Het	GGAT	291	0.67	GGAT	R92delinsRM	nonframeshift	G:138,GGAT:258,	396	Het	GGAT	258	0.65	HIS4	AT250_GQ6802040	class_1	Background variants
	chrI	1703585	CP014715.1:1703585	C	T	R557C	nonsynonymous	C:142,T:311,	453	Het	T	311	0.68	T	R557C	nonsynonymous	C:102,T:226,	328	Het	T	226	0.68	HIS4	AT250_GQ6802040	class_1	Background variants
	chrI	1733763	CP014715.1:1733763	G	T	D196E	nonsynonymous	G:1,T:142,	143	Homo	T	142	0.99	T	D196E	nonsynonymous	G:1,T:124,	125	Homo	T	124	0.99	RCR2	AT250_GQ6802017	class_1	Background variants
	chrI	1869905	CP014715.1:1869905	CA	C	-	upstream	CA:7,C:59,	79	Homo	C	59	0.74	C	-	upstream	CA:17,C:40,	70	Homo	C	40	0.57	YNR063W,YNR062C	AT250_GQ6801939,AT250_GQ6801938	class_1	Background variants
	chrI	1887865	CP014715.1:1887865	AT	A	-	UTR3	AT:0,A:131,	131	Homo	A	131	1	A	-	UTR3	AT:0,A:140,	140	Homo	A	140	1	TAF14(rna1055#CP014715.1#1887832:c.*11delA)	AT250_GQ6801927(rna1055#CP014715.1#1887832:c.*11delA)	class_1	Background variants
	chrI	2659132	CP014715.1:2659132	CA	CA	no change	no change	CA:8,C:11,	26	Het	C	11	0.42	C	-	upstream	CA:4,C:17,	25	Homo	C	17	0.68	PHO81,AT250_GQ6801482	AT250_GQ6801483,AT250_GQ6801482	class_1	Background variants
	chrI	2877625	CP014715.1:2877625	A	G	E470E	synonymous	A:1,G:9,	10	Homo	G	9	0.9	G	E470E	synonymous	A:0,G:14,	14	Homo	G	14	1	AT250_GQ6801371	AT250_GQ6801371	class_1	Background variants
	chrI	2877626	CP014715.1:2877626	C	T	L471F	nonsynonymous	C:1,T:8,	9	-				T	L471F	nonsynonymous	C:0,T:11,	11	Homo	T	11	1	AT250_GQ6801371	AT250_GQ6801371	no_reads	no_reads
	chrI	2877628	CP014715.1:2877628	T	A	L471L	synonymous	T:1,A:7,	8	-				A	L471L	synonymous	T:0,A:9,	9	-				AT250_GQ6801371	AT250_GQ6801371	no_reads	no_reads
	chrI	2877631	CP014715.1:2877631	G	T	V472V	synonymous	G:0,T:4,	4	-				T	V472V	synonymous	G:0,T:4,	4	-				AT250_GQ6801371	AT250_GQ6801371	no_reads	no_reads
	chrII	330302	CP014716.1:330302	AT	A	-	upstream	AT:7,A:23,	49	Homo	A	23	0.46	A	-	upstream	AT:9,A:28,	48	Homo	A	28	0.58	CRG1,AT250_GQ6801184	AT250_GQ6801185,AT250_GQ6801184	class_1	Background variants
	chrII	750092	CP014716.1:750092	TA	T	F66fs	frameshift	TA:0,T:161,	161	Homo	T	161	1	T	F66fs	frameshift	TA:0,T:126,	126	Homo	T	126	1	PPZ1	AT250_GQ6800942	class_1	Background variants
	chrII	826788	CP014716.1:826788	CT	C	R353fs	frameshift	CT:0,C:160,	160	Homo	C	160	1	C	R353fs	frameshift	CT:0,C:140,	140	Homo	C	140	1	AT250_GQ6800896	AT250_GQ6800896	class_1	Background variants
	chrII	1355956	CP014716.1:1355956	CA	C	-	UTR3	CA:7,C:22,	44	Homo	C	22	0.5	C	-	UTR3	CA:14,C:19,	39	Het	C	19	0.48	AT250_GQ6800611(rna2341#CP014716.1#1354487:c.*633delA)	AT250_GQ6800611(rna2341#CP014716.1#1354487:c.*633delA)	class_1	Background variants
	chrII	2069170	CP014716.1:2069170	AT	A	-	upstream	AT:0,A:238,	238	Homo	A	238	1	A	-	upstream	AT:0,A:163,	163	Homo	A	163	1	AT250_GQ6800217,RSM25	AT250_GQ6800217,AT250_GQ6800216	class_1	Background variants
	chrII	2264796	CP014716.1:2264796	GA	G	-	upstream	GA:2,G:6,	13	Homo	G	6	0.46	GA	no change	no change	GA:14,G:9,	23	Het	G	9	0.39	AYR1,GDT1	AT250_GQ6800103,AT250_GQ6800102	class_1	Background variants
	chrIII	193225	CP014717.1:193225	T	C	E171E	synonymous	T:0,C:2536,	2536	Homo	C	2536	1	C	E171E	synonymous	T:0,C:2328,	2328	Homo	C	2328	1	ADE2	AT250_GQ6803085	class_1	Background variants
	chrIII	193747	CP014717.1:193747	G	G	no change	no change	G:1077,T:0,	1077	-	_	_	_	T	-	upstream	G:64,T:90,	154	Het	T	90	0.58	ADE2,AT250_GQ6803086	AT250_GQ6803085,AT250_GQ6803086	class_4	Mutant variants
	chrIII	193749	CP014717.1:193749	A	A	no change	no change	A:1077,AGCCGCGGCCACAG:0,	1077	-	_	_	_	AGCCGCGGCCACAG	-	upstream	A:39,AGCCGCGGCCACAG:90,	129	Het	AGCCGCGGCCACAG	90	0.69	ADE2,AT250_GQ6803086	AT250_GQ6803085,AT250_GQ6803086	class_4	Mutant variants
	chrIII	428991	CP014717.1:428991	GT	G	C4fs	frameshift	GT:0,G:191,	191	Homo	G	191	1	G	C4fs	frameshift	GT:0,G:156,	156	Homo	G	156	1	AT250_GQ6803226	AT250_GQ6803226	class_1	Background variants
	chrIII	477728	CP014717.1:477728	GA	G	F15fs	frameshift	GA:13,G:41,	68	Homo	G	41	0.6	G	F15fs	frameshift	GA:7,G:44,	66	Homo	G	44	0.66	SUR4	AT250_GQ6803256	class_1	Background variants
	chrIII	658372	CP014717.1:658372	AG	A	P39fs	frameshift	AG:2,A:16,	31	Homo	A	16	0.51	A	P39fs	frameshift	AG:6,A:14,	32	Homo	A	14	0.43	AT250_GQ6803363	AT250_GQ6803363	class_1	Background variants
	chrIII	1004835	CP014717.1:1004835	CA	C	C207fs	frameshift	CA:0,C:147,	147	Homo	C	147	1	C	C207fs	frameshift	CA:0,C:121,	121	Homo	C	121	1	AT250_GQ6803566	AT250_GQ6803566	class_1	Background variants
	chrIII	1046210	CP014717.1:1046210	GA	G	F348fs	frameshift	GA:0,G:164,	164	Homo	G	164	1	G	F348fs	frameshift	GA:0,G:154,	154	Homo	G	154	1	AT250_GQ6803589	AT250_GQ6803589	class_1	Background variants
	chrIII	1404167	CP014717.1:1404167	CTGT	C	255_256del	nonframeshift	CTGT:8,C:101,	113	Homo	C	101	0.89	C	255_256del	nonframeshift	CTGT:7,C:87,	100	Homo	C	87	0.87	AT250_GQ6803800	AT250_GQ6803800	class_1	Background variants
	chrIII	1451446	CP014717.1:1451446	AT	A	N366fs	frameshift	AT:0,A:147,	147	Homo	A	147	1	A	N366fs	frameshift	AT:0,A:127,	127	Homo	A	127	1	AT250_GQ6803829	AT250_GQ6803829	class_1	Background variants
	chrIII	1461287	CP014717.1:1461287	TA	T	-	downstream	TA:6,T:10,	27	Homo	T	10	0.37	T	-	downstream	TA:5,T:6,	27	-				AT250_GQ6803833	AT250_GQ6803833	no_reads	no_reads
	chrIII	1560556	CP014717.1:1560556	TG	T	-	upstream;downstream	TG:15,T:19,	45	Het	T	19	0.42	T	-	upstream;downstream	TG:8,T:21,	34	Homo	T	21	0.61	MIC17,AT250_GQ6803887;AT250_GQ6803885	AT250_GQ6803886,AT250_GQ6803887;AT250_GQ6803885	class_1	Background variants
	chrIII	1607089	CP014717.1:1607089	CA	C	-	UTR5	CA:19,C:56,	88	Homo	C	56	0.63	C	-	UTR5	CA:23,C:33,	71	Het	C	33	0.46	AT250_GQ6803910(rna3803#CP014717.1#1606477:c.-226delT),AT250_GQ6803911(rna3804#CP014717.1#1606850:c.-267del-)	AT250_GQ6803910(rna3803#CP014717.1#1606477:c.-226delT),AT250_GQ6803911(rna3804#CP014717.1#1606850:c.-267del-)	class_1	Background variants
	chrIII	1650253	CP014717.1:1650253	A	C	I897S	nonsynonymous	A:0,C:183,	183	Homo	C	183	1	C	I897S	nonsynonymous	A:0,C:180,	180	Homo	C	180	1	BBC1	AT250_GQ6803933	class_1	Background variants
	chrIII	1664022	CP014717.1:1664022	AT	A	-	UTR3	AT:0,A:205,	205	Homo	A	205	1	A	-	UTR3	AT:0,A:167,	167	Homo	A	167	1	AT250_GQ6803938(rna3830#CP014717.1#1663088:c.*186delT)	AT250_GQ6803938(rna3830#CP014717.1#1663088:c.*186delT)	class_1	Background variants
	chrIII	2225370	CP014717.1:2225370	TA	T	-	upstream;downstream	TA:22,T:74,	132	Homo	T	74	0.56	TA	no change	no change	TA:32,T:45,	115	Het	T	45	0.39	MRP4;CAP1	AT250_GQ6804259;AT250_GQ6804260	class_1	Background variants
	chrIV	10789	CP014718.1:10789	A	G	-	ncRNA_exonic	A:318,G:333,	651	Het	G	333	0.51	G	-	ncRNA_exonic	A:242,G:244,	486	Het	G	244	0.5	AT250_rRNAcchr4s4819e11327	AT250_rRNAcchr4s4819e11327	class_1	Background variants
	chrIV	10941	CP014718.1:10941	T	T	no change	no change	T:307,A:311,	619	Het	A	311	0.5	A	-	ncRNA_exonic	T:224,A:262,	489	Het	A	262	0.53	AT250_rRNAcchr4s4819e11327	AT250_rRNAcchr4s4819e11327	class_1	Background variants
	chrIV	76488	CP014718.1:76488	A	G	T535T	synonymous	A:0,G:7,	7	-				.	no reads	no reads	A:0,G:0,		-				AT250_GQ6804296	AT250_GQ6804296	no_reads	no_reads
	chrIV	76500	CP014718.1:76500	G	A	G531G	synonymous	G:0,A:6,	6	-				.	no reads	no reads	G:0,A:0,		-				AT250_GQ6804296	AT250_GQ6804296	no_reads	no_reads
	chrIV	1145111	CP014718.1:1145111	GA	G	-	upstream;downstream	GA:0,G:145,	145	Homo	G	145	1	G	-	upstream;downstream	GA:1,G:115,	116	Homo	G	115	0.99	AT250_GQ6804905;AT250_GQ6804904	AT250_GQ6804905;AT250_GQ6804904	class_1	Background variants
	chrIV	1146158	CP014718.1:1146158	TA	T	-	downstream	TA:0,T:133,	133	Homo	T	133	1	T	-	downstream	TA:0,T:108,	108	Homo	T	108	1	AT250_GQ6804905,AT250_GQ6804906	AT250_GQ6804905,AT250_GQ6804906	class_1	Background variants
	chrIV	1146179	CP014718.1:1146179	GT	G	-	downstream	GT:0,G:139,	139	Homo	G	139	1	G	-	downstream	GT:0,G:101,	101	Homo	G	101	1	AT250_GQ6804905,AT250_GQ6804906	AT250_GQ6804905,AT250_GQ6804906	class_1	Background variants
	chrIV	1146549	CP014718.1:1146549	TA	T	F136fs	frameshift	TA:0,T:162,	162	Homo	T	162	1	T	F136fs	frameshift	TA:0,T:117,	117	Homo	T	117	1	AT250_GQ6804906	AT250_GQ6804906	class_1	Background variants
	chrIV	1146955	CP014718.1:1146955	CA	C	L1X	stopgain	CA:0,C:163,	163	Homo	C	163	1	C	L1X	stopgain	CA:0,C:123,	123	Homo	C	123	1	AT250_GQ6804906	AT250_GQ6804906	class_1	Background variants
	chrIV	1147130	CP014718.1:1147130	CT	C	-	upstream	CT:0,C:143,	143	Homo	C	143	1	C	-	upstream	CT:0,C:144,	144	Homo	C	144	1	AT250_GQ6804906,AT250_GQ6804907	AT250_GQ6804906,AT250_GQ6804907	class_1	Background variants
	chrIV	1147162	CP014718.1:1147162	GT	G	-	upstream	GT:0,G:155,	155	Homo	G	155	1	G	-	upstream	GT:0,G:137,	137	Homo	G	137	1	AT250_GQ6804906,AT250_GQ6804907	AT250_GQ6804906,AT250_GQ6804907	class_1	Background variants
	chrIV	1147183	CP014718.1:1147183	C	CG	-	upstream	C:0,CG:146,	146	Homo	CG	146	1	CG	-	upstream	C:0,CG:144,	144	Homo	CG	144	1	AT250_GQ6804906,AT250_GQ6804907	AT250_GQ6804906,AT250_GQ6804907	class_1	Background variants
	chrIV	1148362	CP014718.1:1148362	AG	A	G197fs	frameshift	AG:0,A:176,	176	Homo	A	176	1	A	G197fs	frameshift	AG:2,A:161,	163	Homo	A	161	0.98	AT250_GQ6804907	AT250_GQ6804907	class_1	Background variants
	chrIV	1148387	CP014718.1:1148387	CA	C	-	downstream	CA:0,C:168,	168	Homo	C	168	1	C	-	downstream	CA:0,C:170,	170	Homo	C	170	1	AT250_GQ6804907	AT250_GQ6804907	class_1	Background variants
	chrIV	1148391	CP014718.1:1148391	A	AG	-	downstream	A:0,AG:170,	170	Homo	AG	170	1	AG	-	downstream	A:0,AG:172,	172	Homo	AG	172	1	AT250_GQ6804907	AT250_GQ6804907	class_1	Background variants
	chrIV	1148449	CP014718.1:1148449	CA	C	-	downstream	CA:0,C:175,	175	Homo	C	175	1	C	-	downstream	CA:0,C:141,	141	Homo	C	141	1	AT250_GQ6804907	AT250_GQ6804907	class_1	Background variants
	chrIV	1148547	CP014718.1:1148547	GA	G	-	downstream	GA:0,G:169,	169	Homo	G	169	1	G	-	downstream	GA:0,G:137,	137	Homo	G	137	1	AT250_GQ6804907	AT250_GQ6804907	class_1	Background variants
	chrIV	1148582	CP014718.1:1148582	TA	T	-	downstream	TA:0,T:164,	164	Homo	T	164	1	T	-	downstream	TA:0,T:126,	126	Homo	T	126	1	AT250_GQ6804907	AT250_GQ6804907	class_1	Background variants
	chrIV	1148660	CP014718.1:1148660	TG	T	-	downstream	TG:0,T:158,	158	Homo	T	158	1	T	-	downstream	TG:0,T:108,	108	Homo	T	108	1	AT250_GQ6804907	AT250_GQ6804907	class_1	Background variants
	chrIV	1148722	CP014718.1:1148722	GT	G	-	downstream	GT:0,G:162,	162	Homo	G	162	1	G	-	downstream	GT:0,G:118,	118	Homo	G	118	1	AT250_GQ6804907	AT250_GQ6804907	class_1	Background variants
	chrIV	1148834	CP014718.1:1148834	TA	T	-	downstream	TA:0,T:134,	134	Homo	T	134	1	T	-	downstream	TA:0,T:117,	117	Homo	T	117	1	AT250_GQ6804907	AT250_GQ6804907	class_1	Background variants
	chrIV	1148945	CP014718.1:1148945	CG	C	-	downstream	CG:0,C:150,	150	Homo	C	150	1	C	-	downstream	CG:0,C:125,	125	Homo	C	125	1	AT250_GQ6804907	AT250_GQ6804907	class_1	Background variants
	chrIV	1149038	CP014718.1:1149038	CA	C	-	downstream	CA:0,C:176,	176	Homo	C	176	1	C	-	downstream	CA:0,C:141,	141	Homo	C	141	1	AT250_GQ6804907	AT250_GQ6804907	class_1	Background variants
	chrIV	1149066	CP014718.1:1149066	TA	T	-	downstream	TA:0,T:173,	173	Homo	T	173	1	T	-	downstream	TA:0,T:153,	153	Homo	T	153	1	AT250_GQ6804907	AT250_GQ6804907	class_1	Background variants
	chrIV	1149088	CP014718.1:1149088	G	GT	-	downstream	G:0,GT:171,	171	Homo	GT	171	1	GT	-	downstream	G:0,GT:158,	158	Homo	GT	158	1	AT250_GQ6804907	AT250_GQ6804907	class_1	Background variants
	chrIV	1149187	CP014718.1:1149187	T	TG	-	downstream	T:0,TG:169,	169	Homo	TG	169	1	TG	-	downstream	T:0,TG:163,	163	Homo	TG	163	1	AT250_GQ6804907	AT250_GQ6804907	class_1	Background variants
	chrIV	1149207	CP014718.1:1149207	CA	C	-	downstream	CA:0,C:180,	180	Homo	C	180	1	C	-	downstream	CA:0,C:159,	159	Homo	C	159	1	AT250_GQ6804907	AT250_GQ6804907	class_1	Background variants
	chrIV	1149224	CP014718.1:1149224	CT	C	-	downstream	CT:1,C:179,	180	Homo	C	179	0.99	C	-	downstream	CT:0,C:150,	150	Homo	C	150	1	AT250_GQ6804907	AT250_GQ6804907	class_1	Background variants
	chrIV	1149287	CP014718.1:1149287	TG	T	-	downstream	TG:0,T:171,	171	Homo	T	171	1	T	-	downstream	TG:0,T:149,	149	Homo	T	149	1	AT250_GQ6804907	AT250_GQ6804907	class_1	Background variants
	chrIV	1149317	CP014718.1:1149317	GA	G	-	downstream	GA:0,G:162,	162	Homo	G	162	1	G	-	downstream	GA:0,G:141,	141	Homo	G	141	1	AT250_GQ6804907	AT250_GQ6804907	class_1	Background variants
	chrIV	1149365	CP014718.1:1149365	TG	T	-	downstream	TG:0,T:171,	171	Homo	T	171	1	T	-	downstream	TG:0,T:146,	146	Homo	T	146	1	AT250_GQ6804907	AT250_GQ6804907	class_1	Background variants
	chrIV	1149559	CP014718.1:1149559	TG	T	-	intergenic	TG:0,T:146,	146	Homo	T	146	1	T	-	intergenic	TG:0,T:134,	134	Homo	T	134	1	AT250_GQ6804907,AT250_GQ6804909	AT250_GQ6804907,AT250_GQ6804909	class_1	Background variants
	chrIV	1149616	CP014718.1:1149616	TA	T	-	intergenic	TA:0,T:142,	142	Homo	T	142	1	T	-	intergenic	TA:0,T:128,	128	Homo	T	128	1	AT250_GQ6804907,AT250_GQ6804909	AT250_GQ6804907,AT250_GQ6804909	class_1	Background variants
	chrIV	1149701	CP014718.1:1149701	TA	T	-	intergenic	TA:0,T:149,	149	Homo	T	149	1	T	-	intergenic	TA:0,T:145,	145	Homo	T	145	1	AT250_GQ6804907,AT250_GQ6804909	AT250_GQ6804907,AT250_GQ6804909	class_1	Background variants
	chrIV	1149715	CP014718.1:1149715	TG	T	-	intergenic	TG:0,T:165,	165	Homo	T	165	1	T	-	intergenic	TG:0,T:150,	150	Homo	T	150	1	AT250_GQ6804907,AT250_GQ6804909	AT250_GQ6804907,AT250_GQ6804909	class_1	Background variants
	chrIV	1149817	CP014718.1:1149817	TA	T	-	intergenic	TA:0,T:150,	150	Homo	T	150	1	T	-	intergenic	TA:0,T:119,	119	Homo	T	119	1	AT250_GQ6804907,AT250_GQ6804909	AT250_GQ6804907,AT250_GQ6804909	class_1	Background variants
	chrIV	1150054	CP014718.1:1150054	TG	T	-	intergenic	TG:0,T:172,	172	Homo	T	172	1	T	-	intergenic	TG:0,T:116,	116	Homo	T	116	1	AT250_GQ6804907,AT250_GQ6804909	AT250_GQ6804907,AT250_GQ6804909	class_1	Background variants
	chrIV	1150089	CP014718.1:1150089	A	AT	-	intergenic	A:0,AT:162,	162	Homo	AT	162	1	AT	-	intergenic	A:0,AT:107,	107	Homo	AT	107	1	AT250_GQ6804907,AT250_GQ6804909	AT250_GQ6804907,AT250_GQ6804909	class_1	Background variants
	chrIV	1150149	CP014718.1:1150149	GA	G	-	intergenic	GA:0,G:146,	146	Homo	G	146	1	G	-	intergenic	GA:0,G:117,	117	Homo	G	117	1	AT250_GQ6804907,AT250_GQ6804909	AT250_GQ6804907,AT250_GQ6804909	class_1	Background variants
	chrIV	1150272	CP014718.1:1150272	GA	G	-	downstream	GA:0,G:185,	185	Homo	G	185	1	G	-	downstream	GA:0,G:130,	130	Homo	G	130	1	AT250_GQ6804909	AT250_GQ6804909	class_1	Background variants
	chrIV	1150356	CP014718.1:1150356	CA	C	-	downstream	CA:0,C:180,	180	Homo	C	180	1	C	-	downstream	CA:0,C:134,	134	Homo	C	134	1	AT250_GQ6804909	AT250_GQ6804909	class_1	Background variants
	chrIV	1150390	CP014718.1:1150390	TG	T	-	downstream	TG:0,T:178,	178	Homo	T	178	1	T	-	downstream	TG:0,T:146,	146	Homo	T	146	1	AT250_GQ6804909	AT250_GQ6804909	class_1	Background variants
	chrIV	1150421	CP014718.1:1150421	A	AC	-	downstream	A:0,AC:171,	171	Homo	AC	171	1	AC	-	downstream	A:0,AC:143,	143	Homo	AC	143	1	AT250_GQ6804909	AT250_GQ6804909	class_1	Background variants
	chrIV	1150478	CP014718.1:1150478	CA	C	-	downstream	CA:0,C:171,	171	Homo	C	171	1	C	-	downstream	CA:0,C:131,	131	Homo	C	131	1	AT250_GQ6804909	AT250_GQ6804909	class_1	Background variants
	chrIV	1150535	CP014718.1:1150535	TA	T	-	downstream	TA:0,T:184,	184	Homo	T	184	1	T	-	downstream	TA:0,T:134,	134	Homo	T	134	1	AT250_GQ6804909	AT250_GQ6804909	class_1	Background variants
	chrIV	1151196	CP014718.1:1151196	A	AC	-	downstream	A:0,AC:149,	149	Homo	AC	149	1	AC	-	downstream	A:0,AC:148,	148	Homo	AC	148	1	AT250_GQ6804909	AT250_GQ6804909	class_1	Background variants
	chrIV	1151216	CP014718.1:1151216	C	CT	A121fs	frameshift	C:0,CT:140,	140	Homo	CT	140	1	CT	A121fs	frameshift	C:0,CT:137,	137	Homo	CT	137	1	AT250_GQ6804909	AT250_GQ6804909	class_1	Background variants
	chrIV	1151245	CP014718.1:1151245	T	TC	E111fs	frameshift	T:0,TC:133,	133	Homo	TC	133	1	TC	E111fs	frameshift	T:0,TC:129,	129	Homo	TC	129	1	AT250_GQ6804909	AT250_GQ6804909	class_1	Background variants
	chrIV	1151578	CP014718.1:1151578	T	TG	-	upstream	T:0,TG:169,	170	Homo	TG	169	0.99	TG	-	upstream	T:0,TG:118,	118	Homo	TG	118	1	AT250_GQ6804909,AT250_GQ6804920	AT250_GQ6804909,AT250_GQ6804920	class_1	Background variants
	chrIV	1151617	CP014718.1:1151617	A	AT	-	upstream	A:0,AT:152,	152	Homo	AT	152	1	AT	-	upstream	A:0,AT:119,	119	Homo	AT	119	1	AT250_GQ6804909,AT250_GQ6804920	AT250_GQ6804909,AT250_GQ6804920	class_1	Background variants
	chrIV	1277343	CP014718.1:1277343	T	T	no change	no change	T:119,TCCCCCCCCCCCCCCCCCCCCCCCCCCCCCCCC:0,	119	-	_	_	_	TCCCCCCCCCCCCCCCCCCCCCCCCCCCCCCCC	-	upstream	T:0,TCCCCCCCCCCCCCCCCCCCCCCCCCCCCCCCC:3,	3	-				SWI6,AT250_GQ6804992	AT250_GQ6804991,AT250_GQ6804992	no_reads	no_reads
	chrIV	1389878	CP014718.1:1389878	AT	A	I290fs	frameshift	AT:0,A:159,	159	Homo	A	159	1	A	I290fs	frameshift	AT:0,A:130,	130	Homo	A	130	1	AT250_GQ6805064	AT250_GQ6805064	class_1	Background variants
	chrIV	1653758	CP014718.1:1653758	CTTTTTT	C	-	upstream;downstream	CTTTTTT:15,TTTTTTT:2,C:12,	60	-	_	_	_	TTTTTTT	-	upstream;downstream	CTTTTTT:5,TTTTTTT:10,C:1,	40	Homo	TTTTTTT	10	0.25	AT250_GQ6805233;AT250_GQ6805234	AT250_GQ6805233;AT250_GQ6805234	class_4	Mutant variants
Pairwise comparison of parent and derived strains	Chromosome	Position	Location start	Komagataella phaffii (P. pastoris) GS115_reference	R2-9: mutant strain from the second round of ARTP mutagenesis of P. pastoris SHY169 and directly derived from the strain R1-3									R3-24: mutant strain from the third round of ARTP mutagenesis of P. pastoris SHY169 and directly derived from the strain R2-9									Gene	ID	Class	Feature
R3-24 vs. R2-9					Nucleotide change	Amino acid change	Region	Variant alleles:Counts	Coverage	Variant zygosity	viarant1_allele	variant1_count	variant1_frequency	Nucleotide change	Amino acid change	Region	Variant alleles:Counts	Coverage	Variant zygosity	viarant1_allele	variant1_count	variant1_frequency
	chrI	400700	CP014715.1:400700	CT	CT	no change	no change	CT:15,C:13,	44	Het	C	13	0.29	C	-	UTR5	CT:6,C:26,	58	Homo	C	26	0.44	MBA1(rna216#CP014715.1#399343:c.-459delA)	AT250_GQ6802771(rna216#CP014715.1#399343:c.-459delA)	class_1	Background variants
	chrI	1001853	CP014715.1:1001853	TA	T	-	UTR3	TA:12,T:54,	91	Homo	T	54	0.59	T	-	UTR3	TA:20,T:76,	122	Homo	T	76	0.62	THP1(rna546#CP014715.1#1001655:c.*24delT)	AT250_GQ6802439(rna546#CP014715.1#1001655:c.*24delT)	class_1	Background variants
	chrI	1016651	CP014715.1:1016651	CA	C	W139fs	frameshift	CA:0,C:176,	176	Homo	C	176	1	C	W139fs	frameshift	CA:0,C:165,	165	Homo	C	165	1	AT250_GQ6802429	AT250_GQ6802429	class_1	Background variants
	chrI	1466481	CP014715.1:1466481	CT	CT	no change	no change	CT:11,C:14,	35	Het	C	14	0.4	C	-	downstream	CT:5,C:17,	32	Homo	C	17	0.53	KHA1,AT250_GQ6802172	AT250_GQ6802173,AT250_GQ6802172	class_1	Background variants
	chrI	1593352	CP014715.1:1593352	C	G	-	upstream;downstream	C:124,G:800,	926	Homo	G	800	0.86	.	no reads	no reads	C:0,G:0,		-				AT250_GQ6802098;EDC3	AT250_GQ6802098;AT250_GQ6802099	no_reads	no_reads
	chrI	1702191	CP014715.1:1702191	G	GGAT	R92delinsRM	nonframeshift	G:143,GGAT:291,	434	Het	GGAT	291	0.67	GGAT	R92delinsRM	nonframeshift	G:138,GGAT:287,	425	Het	GGAT	287	0.67	HIS4	AT250_GQ6802040	class_1	Background variants
	chrI	1703585	CP014715.1:1703585	C	T	R557C	nonsynonymous	C:142,T:311,	453	Het	T	311	0.68	T	R557C	nonsynonymous	C:138,T:260,	398	Het	T	260	0.65	HIS4	AT250_GQ6802040	class_1	Background variants
	chrI	1733763	CP014715.1:1733763	G	T	D196E	nonsynonymous	G:1,T:142,	143	Homo	T	142	0.99	T	D196E	nonsynonymous	G:0,T:153,	153	Homo	T	153	1	RCR2	AT250_GQ6802017	class_1	Background variants
	chrI	1869905	CP014715.1:1869905	CA	C	-	upstream	CA:7,C:59,	79	Homo	C	59	0.74	C	-	upstream	CA:21,C:53,	99	Homo	C	53	0.53	YNR063W,YNR062C	AT250_GQ6801939,AT250_GQ6801938	class_1	Background variants
	chrI	1887865	CP014715.1:1887865	AT	A	-	UTR3	AT:0,A:131,	131	Homo	A	131	1	A	-	UTR3	AT:0,A:133,	133	Homo	A	133	1	TAF14(rna1055#CP014715.1#1887832:c.*11delA)	AT250_GQ6801927(rna1055#CP014715.1#1887832:c.*11delA)	class_1	Background variants
	chrI	2659132	CP014715.1:2659132	CA	CA	no change	no change	CA:8,C:11,	26	Het	C	11	0.42	C	-	upstream	CA:8,C:12,	35	Homo	C	12	0.34	PHO81,AT250_GQ6801482	AT250_GQ6801483,AT250_GQ6801482	class_1	Background variants
	chrI	2877625	CP014715.1:2877625	A	G	E470E	synonymous	A:1,G:9,	10	Homo	G	9	0.9	G	E470E	synonymous	A:0,G:11,	11	Homo	G	11	1	AT250_GQ6801371	AT250_GQ6801371	class_1	Background variants
	chrI	2877626	CP014715.1:2877626	C	T	L471F	nonsynonymous	C:1,T:8,	9	-				T	L471F	nonsynonymous	C:0,T:9,	9	-				AT250_GQ6801371	AT250_GQ6801371	no_reads	no_reads
	chrI	2877628	CP014715.1:2877628	T	A	L471L	synonymous	T:1,A:7,	8	-				A	L471L	synonymous	T:0,A:5,	5	-				AT250_GQ6801371	AT250_GQ6801371	no_reads	no_reads
	chrI	2877631	CP014715.1:2877631	G	T	V472V	synonymous	G:0,T:4,	4	-				T	V472V	synonymous	G:0,T:3,	3	-				AT250_GQ6801371	AT250_GQ6801371	no_reads	no_reads
	chrII	214209	CP014716.1:214209	C	C	no change	no change	C:42,T:0,	42	-	_	_	_	T	G9R	nonsynonymous	C:0,T:230,	230	Homo	T	230	1	RVS167	AT250_GQ6801244	class_4	Mutant variants
	chrII	330302	CP014716.1:330302	AT	A	-	upstream	AT:7,A:23,	49	Homo	A	23	0.46	A	-	upstream	AT:8,A:24,	58	Homo	A	24	0.41	CRG1,AT250_GQ6801184	AT250_GQ6801185,AT250_GQ6801184	class_1	Background variants
	chrII	750092	CP014716.1:750092	TA	T	F66fs	frameshift	TA:0,T:161,	161	Homo	T	161	1	T	F66fs	frameshift	TA:0,T:181,	181	Homo	T	181	1	PPZ1	AT250_GQ6800942	class_1	Background variants
	chrII	826788	CP014716.1:826788	CT	C	R353fs	frameshift	CT:0,C:160,	160	Homo	C	160	1	C	R353fs	frameshift	CT:0,C:145,	145	Homo	C	145	1	AT250_GQ6800896	AT250_GQ6800896	class_1	Background variants
	chrII	1355956	CP014716.1:1355956	CA	C	-	UTR3	CA:7,C:22,	44	Homo	C	22	0.5	C	-	UTR3	CA:7,C:20,	42	Homo	C	20	0.47	AT250_GQ6800611(rna2341#CP014716.1#1354487:c.*633delA)	AT250_GQ6800611(rna2341#CP014716.1#1354487:c.*633delA)	class_1	Background variants
	chrII	2069170	CP014716.1:2069170	AT	A	-	upstream	AT:0,A:238,	238	Homo	A	238	1	A	-	upstream	AT:0,A:223,	223	Homo	A	223	1	AT250_GQ6800217,RSM25	AT250_GQ6800217,AT250_GQ6800216	class_1	Background variants
	chrII	2264796	CP014716.1:2264796	GA	G	-	upstream	GA:2,G:6,	13	Homo	G	6	0.46	GA	no change	no change	GA:12,G:12,	34	Het	G	12	0.35	AYR1,GDT1	AT250_GQ6800103,AT250_GQ6800102	class_1	Background variants
	chrIII	193225	CP014717.1:193225	T	C	E171E	synonymous	T:0,C:2536,	2536	Homo	C	2536	1	C	E171E	synonymous	T:0,C:2686,	2686	Homo	C	2686	1	ADE2	AT250_GQ6803085	class_1	Background variants
	chrIII	193749	CP014717.1:193749	A	A	no change	no change	A:1077,AGCCGCGGCCACAGGTGC:0,	1077	-	_	_	_	AGCCGCGGCCACAGGTGC	-	upstream	A:40,AGCCGCGGCCACAGGTGC:109,	149	Het	AGCCGCGGCCACAGGTGC	109	0.73	ADE2,AT250_GQ6803086	AT250_GQ6803085,AT250_GQ6803086	class_4	Mutant variants
	chrIII	428991	CP014717.1:428991	GT	G	C4fs	frameshift	GT:0,G:191,	191	Homo	G	191	1	G	C4fs	frameshift	GT:0,G:147,	147	Homo	G	147	1	AT250_GQ6803226	AT250_GQ6803226	class_1	Background variants
	chrIII	477728	CP014717.1:477728	GA	G	F15fs	frameshift	GA:13,G:41,	68	Homo	G	41	0.6	G	F15fs	frameshift	GA:19,G:35,	80	Homo	G	35	0.43	SUR4	AT250_GQ6803256	class_1	Background variants
	chrIII	658372	CP014717.1:658372	AG	A	P39fs	frameshift	AG:2,A:16,	31	Homo	A	16	0.51	A	P39fs	frameshift	AG:2,A:26,	49	Homo	A	26	0.53	AT250_GQ6803363	AT250_GQ6803363	class_1	Background variants
	chrIII	1004835	CP014717.1:1004835	CA	C	C207fs	frameshift	CA:0,C:147,	147	Homo	C	147	1	C	C207fs	frameshift	CA:0,C:170,	170	Homo	C	170	1	AT250_GQ6803566	AT250_GQ6803566	class_1	Background variants
	chrIII	1046210	CP014717.1:1046210	GA	G	F348fs	frameshift	GA:0,G:164,	164	Homo	G	164	1	G	F348fs	frameshift	GA:0,G:150,	150	Homo	G	150	1	AT250_GQ6803589	AT250_GQ6803589	class_1	Background variants
	chrIII	1404167	CP014717.1:1404167	CTGT	C	255_256del	nonframeshift	CTGT:8,C:101,	113	Homo	C	101	0.89	C	255_256del	nonframeshift	CTGT:4,C:110,	120	Homo	C	110	0.91	AT250_GQ6803800	AT250_GQ6803800	class_1	Background variants
	chrIII	1451446	CP014717.1:1451446	AT	A	N366fs	frameshift	AT:0,A:147,	147	Homo	A	147	1	A	N366fs	frameshift	AT:0,A:156,	156	Homo	A	156	1	AT250_GQ6803829	AT250_GQ6803829	class_1	Background variants
	chrIII	1461287	CP014717.1:1461287	TA	T	-	downstream	TA:6,T:10,	27	Homo	T	10	0.37	T	-	downstream	TA:6,T:9,	28	Homo	T	9	0.32	AT250_GQ6803833	AT250_GQ6803833	class_1	Background variants
	chrIII	1607089	CP014717.1:1607089	CA	C	-	UTR5	CA:19,C:56,	88	Homo	C	56	0.63	C	-	UTR5	CA:19,C:35,	79	Homo	C	35	0.44	AT250_GQ6803910(rna3803#CP014717.1#1606477:c.-226delT),AT250_GQ6803911(rna3804#CP014717.1#1606850:c.-267del-)	AT250_GQ6803910(rna3803#CP014717.1#1606477:c.-226delT),AT250_GQ6803911(rna3804#CP014717.1#1606850:c.-267del-)	class_1	Background variants
	chrIII	1650253	CP014717.1:1650253	A	C	I897S	nonsynonymous	A:0,C:183,	183	Homo	C	183	1	C	I897S	nonsynonymous	A:0,C:149,	149	Homo	C	149	1	BBC1	AT250_GQ6803933	class_1	Background variants
	chrIII	1664022	CP014717.1:1664022	AT	A	-	UTR3	AT:0,A:205,	205	Homo	A	205	1	A	-	UTR3	AT:0,A:182,	182	Homo	A	182	1	AT250_GQ6803938(rna3830#CP014717.1#1663088:c.*186delT)	AT250_GQ6803938(rna3830#CP014717.1#1663088:c.*186delT)	class_1	Background variants
	chrIII	2225370	CP014717.1:2225370	TA	T	-	upstream;downstream	TA:22,T:74,	132	Homo	T	74	0.56	T	-	upstream;downstream	TA:17,T:69,	125	Homo	T	69	0.55	MRP4;CAP1	AT250_GQ6804259;AT250_GQ6804260	class_1	Background variants
	chrIV	10789	CP014718.1:10789	A	G	-	ncRNA_exonic	A:318,G:333,	651	Het	G	333	0.51	A	no change	no change	A:3,G:0,	3	-				AT250_rRNAcchr4s4819e11327	AT250_rRNAcchr4s4819e11327	no_reads	no_reads
	chrIV	76488	CP014718.1:76488	A	G	T535T	synonymous	A:0,G:7,	7	-				.	no reads	no reads	A:0,G:0,		-				AT250_GQ6804296	AT250_GQ6804296	no_reads	no_reads
	chrIV	76500	CP014718.1:76500	G	A	G531G	synonymous	G:0,A:6,	6	-				.	no reads	no reads	G:0,A:0,		-				AT250_GQ6804296	AT250_GQ6804296	no_reads	no_reads
	chrIV	1145111	CP014718.1:1145111	GA	G	-	upstream;downstream	GA:0,G:145,	145	Homo	G	145	1	G	-	upstream;downstream	GA:2,G:144,	146	Homo	G	144	0.98	AT250_GQ6804905;AT250_GQ6804904	AT250_GQ6804905;AT250_GQ6804904	class_1	Background variants
	chrIV	1146158	CP014718.1:1146158	TA	T	-	downstream	TA:0,T:133,	133	Homo	T	133	1	T	-	downstream	TA:0,T:168,	168	Homo	T	168	1	AT250_GQ6804905,AT250_GQ6804906	AT250_GQ6804905,AT250_GQ6804906	class_1	Background variants
	chrIV	1146179	CP014718.1:1146179	GT	G	-	downstream	GT:0,G:139,	139	Homo	G	139	1	G	-	downstream	GT:0,G:167,	167	Homo	G	167	1	AT250_GQ6804905,AT250_GQ6804906	AT250_GQ6804905,AT250_GQ6804906	class_1	Background variants
	chrIV	1146549	CP014718.1:1146549	TA	T	F136fs	frameshift	TA:0,T:162,	162	Homo	T	162	1	T	F136fs	frameshift	TA:0,T:142,	142	Homo	T	142	1	AT250_GQ6804906	AT250_GQ6804906	class_1	Background variants
	chrIV	1146955	CP014718.1:1146955	CA	C	L1X	stopgain	CA:0,C:163,	163	Homo	C	163	1	C	L1X	stopgain	CA:0,C:151,	151	Homo	C	151	1	AT250_GQ6804906	AT250_GQ6804906	class_1	Background variants
	chrIV	1147130	CP014718.1:1147130	CT	C	-	upstream	CT:0,C:143,	143	Homo	C	143	1	C	-	upstream	CT:0,C:166,	166	Homo	C	166	1	AT250_GQ6804906,AT250_GQ6804907	AT250_GQ6804906,AT250_GQ6804907	class_1	Background variants
	chrIV	1147162	CP014718.1:1147162	GT	G	-	upstream	GT:0,G:155,	155	Homo	G	155	1	G	-	upstream	GT:0,G:173,	173	Homo	G	173	1	AT250_GQ6804906,AT250_GQ6804907	AT250_GQ6804906,AT250_GQ6804907	class_1	Background variants
	chrIV	1147183	CP014718.1:1147183	C	CG	-	upstream	C:0,CG:146,	146	Homo	CG	146	1	CG	-	upstream	C:0,CG:174,	174	Homo	CG	174	1	AT250_GQ6804906,AT250_GQ6804907	AT250_GQ6804906,AT250_GQ6804907	class_1	Background variants
	chrIV	1148362	CP014718.1:1148362	AG	A	G197fs	frameshift	AG:0,A:176,	176	Homo	A	176	1	A	G197fs	frameshift	AG:0,A:174,	174	Homo	A	174	1	AT250_GQ6804907	AT250_GQ6804907	class_1	Background variants
	chrIV	1148387	CP014718.1:1148387	CA	C	-	downstream	CA:0,C:168,	168	Homo	C	168	1	C	-	downstream	CA:0,C:166,	166	Homo	C	166	1	AT250_GQ6804907	AT250_GQ6804907	class_1	Background variants
	chrIV	1148391	CP014718.1:1148391	A	AG	-	downstream	A:0,AG:170,	170	Homo	AG	170	1	AG	-	downstream	A:0,AG:168,	168	Homo	AG	168	1	AT250_GQ6804907	AT250_GQ6804907	class_1	Background variants
	chrIV	1148449	CP014718.1:1148449	CA	C	-	downstream	CA:0,C:175,	175	Homo	C	175	1	C	-	downstream	CA:0,C:149,	149	Homo	C	149	1	AT250_GQ6804907	AT250_GQ6804907	class_1	Background variants
	chrIV	1148547	CP014718.1:1148547	GA	G	-	downstream	GA:0,G:169,	169	Homo	G	169	1	G	-	downstream	GA:0,G:179,	179	Homo	G	179	1	AT250_GQ6804907	AT250_GQ6804907	class_1	Background variants
	chrIV	1148582	CP014718.1:1148582	TA	T	-	downstream	TA:0,T:164,	164	Homo	T	164	1	T	-	downstream	TA:0,T:159,	159	Homo	T	159	1	AT250_GQ6804907	AT250_GQ6804907	class_1	Background variants
	chrIV	1148660	CP014718.1:1148660	TG	T	-	downstream	TG:0,T:158,	158	Homo	T	158	1	T	-	downstream	TG:0,T:164,	164	Homo	T	164	1	AT250_GQ6804907	AT250_GQ6804907	class_1	Background variants
	chrIV	1148722	CP014718.1:1148722	GT	G	-	downstream	GT:0,G:162,	162	Homo	G	162	1	G	-	downstream	GT:0,G:158,	158	Homo	G	158	1	AT250_GQ6804907	AT250_GQ6804907	class_1	Background variants
	chrIV	1148834	CP014718.1:1148834	TA	T	-	downstream	TA:0,T:134,	134	Homo	T	134	1	T	-	downstream	TA:0,T:148,	148	Homo	T	148	1	AT250_GQ6804907	AT250_GQ6804907	class_1	Background variants
	chrIV	1148945	CP014718.1:1148945	CG	C	-	downstream	CG:0,C:150,	150	Homo	C	150	1	C	-	downstream	CG:0,C:156,	156	Homo	C	156	1	AT250_GQ6804907	AT250_GQ6804907	class_1	Background variants
	chrIV	1149038	CP014718.1:1149038	CA	C	-	downstream	CA:0,C:176,	176	Homo	C	176	1	C	-	downstream	CA:0,C:172,	172	Homo	C	172	1	AT250_GQ6804907	AT250_GQ6804907	class_1	Background variants
	chrIV	1149066	CP014718.1:1149066	TA	T	-	downstream	TA:0,T:173,	173	Homo	T	173	1	T	-	downstream	TA:0,T:181,	181	Homo	T	181	1	AT250_GQ6804907	AT250_GQ6804907	class_1	Background variants
	chrIV	1149088	CP014718.1:1149088	G	GT	-	downstream	G:0,GT:171,	171	Homo	GT	171	1	GT	-	downstream	G:0,GT:186,	186	Homo	GT	186	1	AT250_GQ6804907	AT250_GQ6804907	class_1	Background variants
	chrIV	1149187	CP014718.1:1149187	T	TG	-	downstream	T:0,TG:169,	169	Homo	TG	169	1	TG	-	downstream	T:0,TG:168,	168	Homo	TG	168	1	AT250_GQ6804907	AT250_GQ6804907	class_1	Background variants
	chrIV	1149207	CP014718.1:1149207	CA	C	-	downstream	CA:0,C:180,	180	Homo	C	180	1	C	-	downstream	CA:0,C:169,	169	Homo	C	169	1	AT250_GQ6804907	AT250_GQ6804907	class_1	Background variants
	chrIV	1149224	CP014718.1:1149224	CT	C	-	downstream	CT:1,C:179,	180	Homo	C	179	0.99	C	-	downstream	CT:0,C:161,	161	Homo	C	161	1	AT250_GQ6804907	AT250_GQ6804907	class_1	Background variants
	chrIV	1149287	CP014718.1:1149287	TG	T	-	downstream	TG:0,T:171,	171	Homo	T	171	1	T	-	downstream	TG:0,T:156,	156	Homo	T	156	1	AT250_GQ6804907	AT250_GQ6804907	class_1	Background variants
	chrIV	1149317	CP014718.1:1149317	GA	G	-	downstream	GA:0,G:162,	162	Homo	G	162	1	G	-	downstream	GA:0,G:153,	153	Homo	G	153	1	AT250_GQ6804907	AT250_GQ6804907	class_1	Background variants
	chrIV	1149365	CP014718.1:1149365	TG	T	-	downstream	TG:0,T:171,	171	Homo	T	171	1	T	-	downstream	TG:0,T:150,	150	Homo	T	150	1	AT250_GQ6804907	AT250_GQ6804907	class_1	Background variants
	chrIV	1149559	CP014718.1:1149559	TG	T	-	intergenic	TG:0,T:146,	146	Homo	T	146	1	T	-	intergenic	TG:0,T:150,	150	Homo	T	150	1	AT250_GQ6804907,AT250_GQ6804909	AT250_GQ6804907,AT250_GQ6804909	class_1	Background variants
	chrIV	1149616	CP014718.1:1149616	TA	T	-	intergenic	TA:0,T:142,	142	Homo	T	142	1	T	-	intergenic	TA:0,T:154,	154	Homo	T	154	1	AT250_GQ6804907,AT250_GQ6804909	AT250_GQ6804907,AT250_GQ6804909	class_1	Background variants
	chrIV	1149701	CP014718.1:1149701	TA	T	-	intergenic	TA:0,T:149,	149	Homo	T	149	1	T	-	intergenic	TA:0,T:147,	147	Homo	T	147	1	AT250_GQ6804907,AT250_GQ6804909	AT250_GQ6804907,AT250_GQ6804909	class_1	Background variants
	chrIV	1149715	CP014718.1:1149715	TG	T	-	intergenic	TG:0,T:165,	165	Homo	T	165	1	T	-	intergenic	TG:0,T:153,	153	Homo	T	153	1	AT250_GQ6804907,AT250_GQ6804909	AT250_GQ6804907,AT250_GQ6804909	class_1	Background variants
	chrIV	1149817	CP014718.1:1149817	TA	T	-	intergenic	TA:0,T:150,	150	Homo	T	150	1	T	-	intergenic	TA:0,T:156,	156	Homo	T	156	1	AT250_GQ6804907,AT250_GQ6804909	AT250_GQ6804907,AT250_GQ6804909	class_1	Background variants
	chrIV	1150054	CP014718.1:1150054	TG	T	-	intergenic	TG:0,T:172,	172	Homo	T	172	1	T	-	intergenic	TG:0,T:163,	163	Homo	T	163	1	AT250_GQ6804907,AT250_GQ6804909	AT250_GQ6804907,AT250_GQ6804909	class_1	Background variants
	chrIV	1150089	CP014718.1:1150089	A	AT	-	intergenic	A:0,AT:162,	162	Homo	AT	162	1	AT	-	intergenic	A:0,AT:150,	150	Homo	AT	150	1	AT250_GQ6804907,AT250_GQ6804909	AT250_GQ6804907,AT250_GQ6804909	class_1	Background variants
	chrIV	1150149	CP014718.1:1150149	GA	G	-	intergenic	GA:0,G:146,	146	Homo	G	146	1	G	-	intergenic	GA:0,G:143,	143	Homo	G	143	1	AT250_GQ6804907,AT250_GQ6804909	AT250_GQ6804907,AT250_GQ6804909	class_1	Background variants
	chrIV	1150272	CP014718.1:1150272	GA	G	-	downstream	GA:0,G:185,	185	Homo	G	185	1	G	-	downstream	GA:0,G:173,	173	Homo	G	173	1	AT250_GQ6804909	AT250_GQ6804909	class_1	Background variants
	chrIV	1150356	CP014718.1:1150356	CA	C	-	downstream	CA:0,C:180,	180	Homo	C	180	1	C	-	downstream	CA:0,C:159,	159	Homo	C	159	1	AT250_GQ6804909	AT250_GQ6804909	class_1	Background variants
	chrIV	1150390	CP014718.1:1150390	TG	T	-	downstream	TG:0,T:178,	178	Homo	T	178	1	T	-	downstream	TG:0,T:137,	137	Homo	T	137	1	AT250_GQ6804909	AT250_GQ6804909	class_1	Background variants
	chrIV	1150421	CP014718.1:1150421	A	AC	-	downstream	A:0,AC:171,	171	Homo	AC	171	1	AC	-	downstream	A:0,AC:140,	140	Homo	AC	140	1	AT250_GQ6804909	AT250_GQ6804909	class_1	Background variants
	chrIV	1150478	CP014718.1:1150478	CA	C	-	downstream	CA:0,C:171,	171	Homo	C	171	1	C	-	downstream	CA:0,C:157,	157	Homo	C	157	1	AT250_GQ6804909	AT250_GQ6804909	class_1	Background variants
	chrIV	1150535	CP014718.1:1150535	TA	T	-	downstream	TA:0,T:184,	184	Homo	T	184	1	T	-	downstream	TA:0,T:160,	160	Homo	T	160	1	AT250_GQ6804909	AT250_GQ6804909	class_1	Background variants
	chrIV	1151196	CP014718.1:1151196	A	AC	-	downstream	A:0,AC:149,	149	Homo	AC	149	1	AC	-	downstream	A:0,AC:143,	143	Homo	AC	143	1	AT250_GQ6804909	AT250_GQ6804909	class_1	Background variants
	chrIV	1151216	CP014718.1:1151216	C	CT	A121fs	frameshift	C:0,CT:140,	140	Homo	CT	140	1	CT	A121fs	frameshift	C:0,CT:141,	141	Homo	CT	141	1	AT250_GQ6804909	AT250_GQ6804909	class_1	Background variants
	chrIV	1151245	CP014718.1:1151245	T	TC	E111fs	frameshift	T:0,TC:133,	133	Homo	TC	133	1	TC	E111fs	frameshift	T:0,TC:143,	143	Homo	TC	143	1	AT250_GQ6804909	AT250_GQ6804909	class_1	Background variants
	chrIV	1151578	CP014718.1:1151578	T	TG	-	upstream	T:0,TG:169,	170	Homo	TG	169	0.99	TG	-	upstream	T:0,TG:157,	157	Homo	TG	157	1	AT250_GQ6804909,AT250_GQ6804920	AT250_GQ6804909,AT250_GQ6804920	class_1	Background variants
	chrIV	1151617	CP014718.1:1151617	A	AT	-	upstream	A:0,AT:152,	152	Homo	AT	152	1	AT	-	upstream	A:0,AT:147,	147	Homo	AT	147	1	AT250_GQ6804909,AT250_GQ6804920	AT250_GQ6804909,AT250_GQ6804920	class_1	Background variants
	chrIV	1389878	CP014718.1:1389878	AT	A	I290fs	frameshift	AT:0,A:159,	159	Homo	A	159	1	A	I290fs	frameshift	AT:0,A:158,	158	Homo	A	158	1	AT250_GQ6805064	AT250_GQ6805064	class_1	Background variants
	chrIV	1653758	CP014718.1:1653758	CTTTTT	C	-	upstream;downstream	CTTTTT:15,TTTTTT:2,C:12,	60	-	_	_	_	TTTTTT	-	upstream;downstream	CTTTTT:11,TTTTTT:7,C:2,	54	-				AT250_GQ6805233;AT250_GQ6805234	AT250_GQ6805233;AT250_GQ6805234	no_reads	no_reads
Pairwise comparison of parent and derived strains	Chromosome	Position	Location start	Komagataella phaffii (P. pastoris) GS115_reference	R3-4: mutant strain from the third round of ARTP mutagenesis of P. pastoris SHY169 and directly derived from the strain R2-9									R4-5: mutant strain from the fourth round of ARTP mutagenesis of P. pastoris SHY169 and directly derived from the strain R3-4									Gene	ID	Class	Feature
R4-5 vs. R3-4					Nucleotide change	Amino acid change	Region	Variant alleles:Counts	Coverage	Variant zygosity	viarant1_allele	variant1_count	variant1_frequency	Nucleotide change	Amino acid change	Region	Variant alleles:Counts	Coverage	Variant zygosity	viarant1_allele	variant1_count	variant1_frequency
	chrI	400700	CP014715.1:400700	CT	C	-	UTR5	CT:16,C:21,	58	Het	C	21	0.36	C	-	UTR5	CT:4,C:24,	40	Homo	C	24	0.6	MBA1(rna216#CP014715.1#399343:c.-459delA)	AT250_GQ6802771(rna216#CP014715.1#399343:c.-459delA)	class_1	Background variants
	chrI	1001853	CP014715.1:1001853	TA	T	-	UTR3	TA:12,T:54,	89	Homo	T	54	0.6	T	-	UTR3	TA:9,T:58,	97	Homo	T	58	0.59	THP1(rna546#CP014715.1#1001655:c.*24delT)	AT250_GQ6802439(rna546#CP014715.1#1001655:c.*24delT)	class_1	Background variants
	chrI	1016651	CP014715.1:1016651	CA	C	W139fs	frameshift	CA:0,C:155,	155	Homo	C	155	1	C	W139fs	frameshift	CA:0,C:162,	162	Homo	C	162	1	AT250_GQ6802429	AT250_GQ6802429	class_1	Background variants
	chrI	1466481	CP014715.1:1466481	CT	C	-	downstream	CT:10,C:21,	40	Het	C	21	0.52	CT	no change	no change	CT:94,C:0,	94	-	_	_	_	KHA1,AT250_GQ6802172	AT250_GQ6802173,AT250_GQ6802172	class_3	Mutant variants
	chrI	1702191	CP014715.1:1702191	G	GGAT	R92delinsRM	nonframeshift	G:120,GGAT:238,	358	Het	GGAT	238	0.66	GGAT	R92delinsRM	nonframeshift	G:140,GGAT:243,	383	Het	GGAT	243	0.63	HIS4	AT250_GQ6802040	class_1	Background variants
	chrI	1703585	CP014715.1:1703585	C	T	R557C	nonsynonymous	C:117,T:240,	357	Het	T	240	0.67	T	R557C	nonsynonymous	C:160,T:198,	358	Het	T	198	0.55	HIS4	AT250_GQ6802040	class_1	Background variants
	chrI	1733763	CP014715.1:1733763	G	T	D196E	nonsynonymous	G:0,T:156,	156	Homo	T	156	1	T	D196E	nonsynonymous	G:0,T:145,	145	Homo	T	145	1	RCR2	AT250_GQ6802017	class_1	Background variants
	chrI	1869905	CP014715.1:1869905	CA	C	-	upstream	CA:8,C:45,	68	Homo	C	45	0.66	C	-	upstream	CA:24,C:53,	92	Het	C	53	0.57	YNR063W,YNR062C	AT250_GQ6801939,AT250_GQ6801938	class_1	Background variants
	chrI	1887865	CP014715.1:1887865	AT	A	-	UTR3	AT:0,A:125,	125	Homo	A	125	1	A	-	UTR3	AT:0,A:148,	148	Homo	A	148	1	TAF14(rna1055#CP014715.1#1887832:c.*11delA)	AT250_GQ6801927(rna1055#CP014715.1#1887832:c.*11delA)	class_1	Background variants
	chrI	2659132	CP014715.1:2659132	CA	C	-	upstream	CA:5,C:14,	27	Homo	C	14	0.51	C	-	upstream	CA:6,C:14,	28	Homo	C	14	0.5	PHO81,AT250_GQ6801482	AT250_GQ6801483,AT250_GQ6801482	class_1	Background variants
	chrI	2877769	CP014715.1:2877769	T	C	T518T	synonymous	T:1,C:13,	14	Homo	C	13	0.92	.	no reads	no reads	T:0,C:0,		-				AT250_GQ6801371	AT250_GQ6801371	no_reads	no_reads
	chrI	2877778	CP014715.1:2877778	A	G	E521E	synonymous	A:1,G:18,	19	Homo	G	18	0.94	G	E521E	synonymous	A:2,G:18,	20	Homo	G	18	0.9	AT250_GQ6801371	AT250_GQ6801371	class_1	Background variants
	chrII	2630	CP014716.1:2630	T	T	no change	no change	T:3,C:0,	3	-				C	-	upstream	T:274,C:290,	564	Het	C	290	0.51	AT250_GQ6801356	AT250_GQ6801356	no_reads	no_reads
	chrII	2677	CP014716.1:2677	C	C	no change	no change	C:3,T:0,	3	-				T	-	upstream	C:280,T:312,	592	Het	T	312	0.52	AT250_GQ6801356	AT250_GQ6801356	no_reads	no_reads
	chrII	2688	CP014716.1:2688	C	C	no change	no change	C:3,T:0,	3	-				T	-	upstream	C:272,T:322,	594	Het	T	322	0.54	AT250_GQ6801356	AT250_GQ6801356	no_reads	no_reads
	chrII	330302	CP014716.1:330302	AT	A	-	upstream	AT:4,A:13,	28	Homo	A	13	0.46	A	-	upstream	AT:15,A:19,	62	Homo	A	19	0.3	CRG1,AT250_GQ6801184	AT250_GQ6801185,AT250_GQ6801184	class_1	Background variants
	chrII	750092	CP014716.1:750092	TA	T	F66fs	frameshift	TA:0,T:126,	126	Homo	T	126	1	T	F66fs	frameshift	TA:0,T:132,	132	Homo	T	132	1	PPZ1	AT250_GQ6800942	class_1	Background variants
	chrII	826788	CP014716.1:826788	CT	C	R353fs	frameshift	CT:0,C:123,	123	Homo	C	123	1	C	R353fs	frameshift	CT:0,C:158,	158	Homo	C	158	1	AT250_GQ6800896	AT250_GQ6800896	class_1	Background variants
	chrII	1355956	CP014716.1:1355956	CA	C	-	UTR3	CA:5,C:14,	31	Homo	C	14	0.45	C	-	UTR3	CA:8,C:22,	41	Homo	C	22	0.53	AT250_GQ6800611(rna2341#CP014716.1#1354487:c.*633delA)	AT250_GQ6800611(rna2341#CP014716.1#1354487:c.*633delA)	class_1	Background variants
	chrII	2069170	CP014716.1:2069170	AT	A	-	upstream	AT:2,A:182,	184	Homo	A	182	0.98	A	-	upstream	AT:0,A:215,	215	Homo	A	215	1	AT250_GQ6800217,RSM25	AT250_GQ6800217,AT250_GQ6800216	class_1	Background variants
	chrII	2264796	CP014716.1:2264796	GA	G	-	upstream	GA:4,G:8,	20	Homo	G	8	0.4	GA	no change	no change	GA:154,G:0,	154	-	_	_	_	AYR1,GDT1	AT250_GQ6800103,AT250_GQ6800102	class_3	Mutant variants
	chrIII	193225	CP014717.1:193225	T	C	E171E	synonymous	T:0,C:2381,	2381	Homo	C	2381	1	C	E171E	synonymous	T:1,C:3269,	3272	Homo	C	3269	0.99	ADE2	AT250_GQ6803085	class_1	Background variants
	chrIII	428991	CP014717.1:428991	GT	G	C4fs	frameshift	GT:0,G:159,	159	Homo	G	159	1	G	C4fs	frameshift	GT:0,G:189,	189	Homo	G	189	1	AT250_GQ6803226	AT250_GQ6803226	class_1	Background variants
	chrIII	477728	CP014717.1:477728	GA	G	F15fs	frameshift	GA:17,G:30,	59	Het	G	30	0.5	G	F15fs	frameshift	GA:16,G:35,	67	Homo	G	35	0.52	SUR4	AT250_GQ6803256	class_1	Background variants
	chrIII	658372	CP014717.1:658372	AG	A	P39fs	frameshift	AG:0,A:12,	24	Homo	A	12	0.5	A	P39fs	frameshift	AG:4,A:19,	38	Homo	A	19	0.5	AT250_GQ6803363	AT250_GQ6803363	class_1	Background variants
	chrIII	1004835	CP014717.1:1004835	CA	C	C207fs	frameshift	CA:0,C:122,	122	Homo	C	122	1	C	C207fs	frameshift	CA:0,C:150,	150	Homo	C	150	1	AT250_GQ6803566	AT250_GQ6803566	class_1	Background variants
	chrIII	1046210	CP014717.1:1046210	GA	G	F348fs	frameshift	GA:0,G:119,	119	Homo	G	119	1	G	F348fs	frameshift	GA:0,G:168,	168	Homo	G	168	1	AT250_GQ6803589	AT250_GQ6803589	class_1	Background variants
	chrIII	1404167	CP014717.1:1404167	CTGT	C	255_256del	nonframeshift	CTGT:1,C:89,	93	Homo	C	89	0.95	C	255_256del	nonframeshift	CTGT:2,C:108,	116	Homo	C	108	0.93	AT250_GQ6803800	AT250_GQ6803800	class_1	Background variants
	chrIII	1451446	CP014717.1:1451446	AT	A	N366fs	frameshift	AT:0,A:131,	131	Homo	A	131	1	A	N366fs	frameshift	AT:0,A:161,	161	Homo	A	161	1	AT250_GQ6803829	AT250_GQ6803829	class_1	Background variants
	chrIII	1461287	CP014717.1:1461287	TA	T	-	downstream	TA:3,T:11,	31	Homo	T	11	0.35	T	-	downstream	TA:8,T:8,	22	Het	T	8	0.36	AT250_GQ6803833	AT250_GQ6803833	class_1	Background variants
	chrIII	1560556	CP014717.1:1560556	TG	T	-	upstream;downstream	TG:5,T:21,	36	Homo	T	21	0.58	T	-	upstream;downstream	TG:13,T:34,	60	Homo	T	34	0.56	MIC17,AT250_GQ6803887;AT250_GQ6803885	AT250_GQ6803886,AT250_GQ6803887;AT250_GQ6803885	class_1	Background variants
	chrIII	1607089	CP014717.1:1607089	CA	C	-	UTR5	CA:14,C:41,	76	Homo	C	41	0.53	C	-	UTR5	CA:11,C:73,	105	Homo	C	73	0.69	AT250_GQ6803910(rna3803#CP014717.1#1606477:c.-226delT),AT250_GQ6803911(rna3804#CP014717.1#1606850:c.-267del-)	AT250_GQ6803910(rna3803#CP014717.1#1606477:c.-226delT),AT250_GQ6803911(rna3804#CP014717.1#1606850:c.-267del-)	class_1	Background variants
	chrIII	1650253	CP014717.1:1650253	A	C	I897S	nonsynonymous	A:0,C:173,	173	Homo	C	173	1	C	I897S	nonsynonymous	A:0,C:186,	186	Homo	C	186	1	BBC1	AT250_GQ6803933	class_1	Background variants
	chrIII	1664022	CP014717.1:1664022	AT	A	-	UTR3	AT:0,A:164,	164	Homo	A	164	1	A	-	UTR3	AT:0,A:197,	197	Homo	A	197	1	AT250_GQ6803938(rna3830#CP014717.1#1663088:c.*186delT)	AT250_GQ6803938(rna3830#CP014717.1#1663088:c.*186delT)	class_1	Background variants
	chrIII	2225370	CP014717.1:2225370	TA	T	-	upstream;downstream	TA:24,T:55,	106	Homo	T	55	0.51	T	-	upstream;downstream	TA:22,T:47,	108	Homo	T	47	0.43	MRP4;CAP1	AT250_GQ6804259;AT250_GQ6804260	class_1	Background variants
	chrIV	10789	CP014718.1:10789	A	.	no reads	no reads	A:0,G:0,		-				G	-	ncRNA_exonic	A:281,G:272,	553	Het	G	272	0.49	AT250_rRNAcchr4s4819e11327	AT250_rRNAcchr4s4819e11327	no_reads	no_reads
	chrIV	11166	CP014718.1:11166	G	T	-	ncRNA_exonic	G:194,T:253,	447	Het	T	253	0.56	G	no change	no change	G:5,T:0,	5	-				AT250_rRNAcchr4s4819e11327	AT250_rRNAcchr4s4819e11327	no_reads	no_reads
	chrIV	11339	CP014718.1:11339	A	G	-	downstream	A:186,G:195,	381	Het	G	195	0.51	A	no change	no change	A:5,G:0,	5	-				AT250_rRNAcchr4s4819e11327,AT250_GQ6804277	AT250_rRNAcchr4s4819e11327,AT250_GQ6804277	no_reads	no_reads
	chrIV	11361	CP014718.1:11361	A	G	-	downstream	A:179,G:180,	359	Het	G	180	0.5	A	no change	no change	A:5,G:0,	5	-				AT250_rRNAcchr4s4819e11327,AT250_GQ6804277	AT250_rRNAcchr4s4819e11327,AT250_GQ6804277	no_reads	no_reads
	chrIV	34303	CP014718.1:34303	T	C	Q762Q	synonymous	T:0,C:12,	12	Homo	C	12	1	C	Q762Q	synonymous	T:0,C:13,	13	Homo	C	13	1	AT250_GQ6804282	AT250_GQ6804282	class_1	Background variants
	chrIV	34354	CP014718.1:34354	G	A	T745T	synonymous	G:1,A:14,	15	Homo	A	14	0.93	A	T745T	synonymous	G:0,A:10,	10	Homo	A	10	1	AT250_GQ6804282	AT250_GQ6804282	class_1	Background variants
	chrIV	34573	CP014718.1:34573	T	C	Q672Q	synonymous	T:1,C:12,	13	Homo	C	12	0.92	.	no reads	no reads	T:0,C:0,		-				AT250_GQ6804282	AT250_GQ6804282	no_reads	no_reads
	chrIV	34624	CP014718.1:34624	G	A	T655T	synonymous	G:3,A:29,	32	Homo	A	29	0.9	.	no reads	no reads	G:0,A:0,		-				AT250_GQ6804282	AT250_GQ6804282	no_reads	no_reads
	chrIV	1145111	CP014718.1:1145111	GA	G	-	upstream;downstream	GA:0,G:100,	100	Homo	G	100	1	G	-	upstream;downstream	GA:0,G:119,	119	Homo	G	119	1	AT250_GQ6804905;AT250_GQ6804904	AT250_GQ6804905;AT250_GQ6804904	class_1	Background variants
	chrIV	1146158	CP014718.1:1146158	TA	T	-	downstream	TA:0,T:118,	118	Homo	T	118	1	T	-	downstream	TA:0,T:160,	160	Homo	T	160	1	AT250_GQ6804905,AT250_GQ6804906	AT250_GQ6804905,AT250_GQ6804906	class_1	Background variants
	chrIV	1146179	CP014718.1:1146179	GT	G	-	downstream	GT:0,G:109,	109	Homo	G	109	1	G	-	downstream	GT:0,G:151,	151	Homo	G	151	1	AT250_GQ6804905,AT250_GQ6804906	AT250_GQ6804905,AT250_GQ6804906	class_1	Background variants
	chrIV	1146549	CP014718.1:1146549	TA	T	F136fs	frameshift	TA:0,T:123,	123	Homo	T	123	1	T	F136fs	frameshift	TA:0,T:158,	158	Homo	T	158	1	AT250_GQ6804906	AT250_GQ6804906	class_1	Background variants
	chrIV	1146955	CP014718.1:1146955	CA	C	L1X	stopgain	CA:0,C:113,	113	Homo	C	113	1	C	L1X	stopgain	CA:0,C:138,	138	Homo	C	138	1	AT250_GQ6804906	AT250_GQ6804906	class_1	Background variants
	chrIV	1147130	CP014718.1:1147130	CT	C	-	upstream	CT:0,C:128,	128	Homo	C	128	1	C	-	upstream	CT:0,C:123,	123	Homo	C	123	1	AT250_GQ6804906,AT250_GQ6804907	AT250_GQ6804906,AT250_GQ6804907	class_1	Background variants
	chrIV	1147162	CP014718.1:1147162	GT	G	-	upstream	GT:0,G:136,	136	Homo	G	136	1	G	-	upstream	GT:0,G:117,	117	Homo	G	117	1	AT250_GQ6804906,AT250_GQ6804907	AT250_GQ6804906,AT250_GQ6804907	class_1	Background variants
	chrIV	1147183	CP014718.1:1147183	C	CG	-	upstream	C:0,CG:132,	132	Homo	CG	132	1	CG	-	upstream	C:0,CG:117,	117	Homo	CG	117	1	AT250_GQ6804906,AT250_GQ6804907	AT250_GQ6804906,AT250_GQ6804907	class_1	Background variants
	chrIV	1148362	CP014718.1:1148362	AG	A	G197fs	frameshift	AG:0,A:147,	147	Homo	A	147	1	A	G197fs	frameshift	AG:0,A:143,	143	Homo	A	143	1	AT250_GQ6804907	AT250_GQ6804907	class_1	Background variants
	chrIV	1148387	CP014718.1:1148387	CA	C	-	downstream	CA:0,C:145,	145	Homo	C	145	1	C	-	downstream	CA:0,C:152,	152	Homo	C	152	1	AT250_GQ6804907	AT250_GQ6804907	class_1	Background variants
	chrIV	1148391	CP014718.1:1148391	A	AG	-	downstream	A:0,AG:150,	150	Homo	AG	150	1	AG	-	downstream	A:0,AG:156,	156	Homo	AG	156	1	AT250_GQ6804907	AT250_GQ6804907	class_1	Background variants
	chrIV	1148449	CP014718.1:1148449	CA	C	-	downstream	CA:0,C:137,	137	Homo	C	137	1	C	-	downstream	CA:0,C:159,	159	Homo	C	159	1	AT250_GQ6804907	AT250_GQ6804907	class_1	Background variants
	chrIV	1148547	CP014718.1:1148547	GA	G	-	downstream	GA:0,G:142,	142	Homo	G	142	1	G	-	downstream	GA:0,G:162,	162	Homo	G	162	1	AT250_GQ6804907	AT250_GQ6804907	class_1	Background variants
	chrIV	1148582	CP014718.1:1148582	TA	T	-	downstream	TA:0,T:137,	137	Homo	T	137	1	T	-	downstream	TA:0,T:163,	163	Homo	T	163	1	AT250_GQ6804907	AT250_GQ6804907	class_1	Background variants
	chrIV	1148660	CP014718.1:1148660	TG	T	-	downstream	TG:0,T:128,	128	Homo	T	128	1	T	-	downstream	TG:0,T:150,	150	Homo	T	150	1	AT250_GQ6804907	AT250_GQ6804907	class_1	Background variants
	chrIV	1148722	CP014718.1:1148722	GT	G	-	downstream	GT:0,G:133,	133	Homo	G	133	1	G	-	downstream	GT:0,G:152,	152	Homo	G	152	1	AT250_GQ6804907	AT250_GQ6804907	class_1	Background variants
	chrIV	1148834	CP014718.1:1148834	TA	T	-	downstream	TA:0,T:129,	129	Homo	T	129	1	T	-	downstream	TA:0,T:140,	140	Homo	T	140	1	AT250_GQ6804907	AT250_GQ6804907	class_1	Background variants
	chrIV	1148945	CP014718.1:1148945	CG	C	-	downstream	CG:0,C:136,	136	Homo	C	136	1	C	-	downstream	CG:0,C:138,	138	Homo	C	138	1	AT250_GQ6804907	AT250_GQ6804907	class_1	Background variants
	chrIV	1149038	CP014718.1:1149038	CA	C	-	downstream	CA:0,C:136,	136	Homo	C	136	1	C	-	downstream	CA:0,C:151,	151	Homo	C	151	1	AT250_GQ6804907	AT250_GQ6804907	class_1	Background variants
	chrIV	1149066	CP014718.1:1149066	TA	T	-	downstream	TA:0,T:140,	140	Homo	T	140	1	T	-	downstream	TA:0,T:165,	165	Homo	T	165	1	AT250_GQ6804907	AT250_GQ6804907	class_1	Background variants
	chrIV	1149088	CP014718.1:1149088	G	GT	-	downstream	G:0,GT:145,	145	Homo	GT	145	1	GT	-	downstream	G:0,GT:153,	153	Homo	GT	153	1	AT250_GQ6804907	AT250_GQ6804907	class_1	Background variants
	chrIV	1149187	CP014718.1:1149187	T	TG	-	downstream	T:0,TG:139,	139	Homo	TG	139	1	TG	-	downstream	T:0,TG:144,	144	Homo	TG	144	1	AT250_GQ6804907	AT250_GQ6804907	class_1	Background variants
	chrIV	1149207	CP014718.1:1149207	CA	C	-	downstream	CA:0,C:144,	144	Homo	C	144	1	C	-	downstream	CA:0,C:148,	148	Homo	C	148	1	AT250_GQ6804907	AT250_GQ6804907	class_1	Background variants
	chrIV	1149224	CP014718.1:1149224	CT	C	-	downstream	CT:0,C:137,	137	Homo	C	137	1	C	-	downstream	CT:0,C:148,	148	Homo	C	148	1	AT250_GQ6804907	AT250_GQ6804907	class_1	Background variants
	chrIV	1149287	CP014718.1:1149287	TG	T	-	downstream	TG:0,T:112,	112	Homo	T	112	1	T	-	downstream	TG:0,T:152,	152	Homo	T	152	1	AT250_GQ6804907	AT250_GQ6804907	class_1	Background variants
	chrIV	1149317	CP014718.1:1149317	GA	G	-	downstream	GA:0,G:115,	115	Homo	G	115	1	G	-	downstream	GA:0,G:148,	148	Homo	G	148	1	AT250_GQ6804907	AT250_GQ6804907	class_1	Background variants
	chrIV	1149365	CP014718.1:1149365	TG	T	-	downstream	TG:0,T:109,	109	Homo	T	109	1	T	-	downstream	TG:0,T:135,	135	Homo	T	135	1	AT250_GQ6804907	AT250_GQ6804907	class_1	Background variants
	chrIV	1149559	CP014718.1:1149559	TG	T	-	intergenic	TG:0,T:110,	110	Homo	T	110	1	T	-	intergenic	TG:0,T:150,	150	Homo	T	150	1	AT250_GQ6804907,AT250_GQ6804909	AT250_GQ6804907,AT250_GQ6804909	class_1	Background variants
	chrIV	1149616	CP014718.1:1149616	TA	T	-	intergenic	TA:0,T:128,	128	Homo	T	128	1	T	-	intergenic	TA:0,T:148,	148	Homo	T	148	1	AT250_GQ6804907,AT250_GQ6804909	AT250_GQ6804907,AT250_GQ6804909	class_1	Background variants
	chrIV	1149701	CP014718.1:1149701	TA	T	-	intergenic	TA:0,T:123,	123	Homo	T	123	1	T	-	intergenic	TA:0,T:127,	127	Homo	T	127	1	AT250_GQ6804907,AT250_GQ6804909	AT250_GQ6804907,AT250_GQ6804909	class_1	Background variants
	chrIV	1149715	CP014718.1:1149715	TG	T	-	intergenic	TG:0,T:134,	134	Homo	T	134	1	T	-	intergenic	TG:0,T:130,	130	Homo	T	130	1	AT250_GQ6804907,AT250_GQ6804909	AT250_GQ6804907,AT250_GQ6804909	class_1	Background variants
	chrIV	1149817	CP014718.1:1149817	TA	T	-	intergenic	TA:0,T:136,	136	Homo	T	136	1	T	-	intergenic	TA:1,T:148,	149	Homo	T	148	0.99	AT250_GQ6804907,AT250_GQ6804909	AT250_GQ6804907,AT250_GQ6804909	class_1	Background variants
	chrIV	1150054	CP014718.1:1150054	TG	T	-	intergenic	TG:0,T:129,	129	Homo	T	129	1	T	-	intergenic	TG:0,T:134,	134	Homo	T	134	1	AT250_GQ6804907,AT250_GQ6804909	AT250_GQ6804907,AT250_GQ6804909	class_1	Background variants
	chrIV	1150089	CP014718.1:1150089	A	AT	-	intergenic	A:0,AT:122,	123	Homo	AT	122	0.99	AT	-	intergenic	A:0,AT:133,	133	Homo	AT	133	1	AT250_GQ6804907,AT250_GQ6804909	AT250_GQ6804907,AT250_GQ6804909	class_1	Background variants
	chrIV	1150149	CP014718.1:1150149	GA	G	-	intergenic	GA:0,G:114,	114	Homo	G	114	1	G	-	intergenic	GA:0,G:138,	138	Homo	G	138	1	AT250_GQ6804907,AT250_GQ6804909	AT250_GQ6804907,AT250_GQ6804909	class_1	Background variants
	chrIV	1150272	CP014718.1:1150272	GA	G	-	downstream	GA:0,G:157,	157	Homo	G	157	1	G	-	downstream	GA:0,G:138,	138	Homo	G	138	1	AT250_GQ6804909	AT250_GQ6804909	class_1	Background variants
	chrIV	1150356	CP014718.1:1150356	CA	C	-	downstream	CA:0,C:125,	125	Homo	C	125	1	C	-	downstream	CA:0,C:127,	127	Homo	C	127	1	AT250_GQ6804909	AT250_GQ6804909	class_1	Background variants
	chrIV	1150390	CP014718.1:1150390	TG	T	-	downstream	TG:0,T:130,	130	Homo	T	130	1	T	-	downstream	TG:0,T:140,	140	Homo	T	140	1	AT250_GQ6804909	AT250_GQ6804909	class_1	Background variants
	chrIV	1150421	CP014718.1:1150421	A	AC	-	downstream	A:0,AC:118,	118	Homo	AC	118	1	AC	-	downstream	A:0,AC:131,	131	Homo	AC	131	1	AT250_GQ6804909	AT250_GQ6804909	class_1	Background variants
	chrIV	1150478	CP014718.1:1150478	CA	C	-	downstream	CA:0,C:135,	135	Homo	C	135	1	C	-	downstream	CA:0,C:162,	162	Homo	C	162	1	AT250_GQ6804909	AT250_GQ6804909	class_1	Background variants
	chrIV	1150535	CP014718.1:1150535	TA	T	-	downstream	TA:2,T:129,	131	Homo	T	129	0.98	T	-	downstream	TA:0,T:175,	175	Homo	T	175	1	AT250_GQ6804909	AT250_GQ6804909	class_1	Background variants
	chrIV	1151196	CP014718.1:1151196	A	AC	-	downstream	A:0,AC:119,	119	Homo	AC	119	1	AC	-	downstream	A:0,AC:145,	145	Homo	AC	145	1	AT250_GQ6804909	AT250_GQ6804909	class_1	Background variants
	chrIV	1151216	CP014718.1:1151216	C	CT	A121fs	frameshift	C:0,CT:120,	120	Homo	CT	120	1	CT	A121fs	frameshift	C:0,CT:148,	148	Homo	CT	148	1	AT250_GQ6804909	AT250_GQ6804909	class_1	Background variants
	chrIV	1151245	CP014718.1:1151245	T	TC	E111fs	frameshift	T:0,TC:118,	118	Homo	TC	118	1	TC	E111fs	frameshift	T:0,TC:143,	143	Homo	TC	143	1	AT250_GQ6804909	AT250_GQ6804909	class_1	Background variants
	chrIV	1151578	CP014718.1:1151578	T	TG	-	upstream	T:0,TG:105,	105	Homo	TG	105	1	TG	-	upstream	T:0,TG:138,	138	Homo	TG	138	1	AT250_GQ6804909,AT250_GQ6804920	AT250_GQ6804909,AT250_GQ6804920	class_1	Background variants
	chrIV	1151617	CP014718.1:1151617	A	AT	-	upstream	A:0,AT:98,	98	Homo	AT	98	1	AT	-	upstream	A:0,AT:126,	126	Homo	AT	126	1	AT250_GQ6804909,AT250_GQ6804920	AT250_GQ6804909,AT250_GQ6804920	class_1	Background variants
	chrIV	1389878	CP014718.1:1389878	AT	A	I290fs	frameshift	AT:0,A:144,	144	Homo	A	144	1	A	I290fs	frameshift	AT:1,A:138,	139	Homo	A	138	0.99	AT250_GQ6805064	AT250_GQ6805064	class_1	Background variants
	chrIV	1653758	CP014718.1:1653758	CTTT	C	-	upstream;downstream	CTTT:6,TTTT:1,C:9,	35	Homo	C	9	0.25	TTTT	-	upstream;downstream	CTTT:4,TTTT:0,C:4,	31	-				AT250_GQ6805233;AT250_GQ6805234	AT250_GQ6805233;AT250_GQ6805234	no_reads	no_reads
Pairwise comparison of parent and derived strains	Chromosome	Position	Location start	Komagataella phaffii (P. pastoris) GS115_reference	R3-4: mutant strain from the third round of ARTP mutagenesis of P. pastoris SHY169 and directly derived from the strain R2-9									R4-6: mutant strain from the fourth round of ARTP mutagenesis of P. pastoris SHY169 and directly derived from the strain R3-4									Gene	ID	Class	Feature
R4-6 vs. R3-4					Nucleotide change	Amino acid change	Region	Variant alleles:Counts	Coverage	Variant zygosity	viarant1_allele	variant1_count	variant1_frequency	Nucleotide change	Amino acid change	Region	Variant alleles:Counts	Coverage	Variant zygosity	viarant1_allele	variant1_count	variant1_frequency
	chrI	400700	CP014715.1:400700	CT	C	-	UTR5	CT:16,C:21,	58	Het	C	21	0.36	C	-	UTR5	CT:10,C:20,	47	Homo	C	20	0.42	MBA1(rna216#CP014715.1#399343:c.-459delA)	AT250_GQ6802771(rna216#CP014715.1#399343:c.-459delA)	class_1	Background variants
	chrI	1001853	CP014715.1:1001853	TA	T	-	UTR3	TA:12,T:54,	89	Homo	T	54	0.6	T	-	UTR3	TA:13,T:44,	82	Homo	T	44	0.53	THP1(rna546#CP014715.1#1001655:c.*24delT)	AT250_GQ6802439(rna546#CP014715.1#1001655:c.*24delT)	class_1	Background variants
	chrI	1016651	CP014715.1:1016651	CA	C	W139fs	frameshift	CA:0,C:155,	155	Homo	C	155	1	C	W139fs	frameshift	CA:0,C:167,	167	Homo	C	167	1	AT250_GQ6802429	AT250_GQ6802429	class_1	Background variants
	chrI	1466481	CP014715.1:1466481	CT	C	-	downstream	CT:10,C:21,	40	Het	C	21	0.52	CT	no change	no change	CT:11,C:7,	29	-	_	_	_	KHA1,AT250_GQ6802172	AT250_GQ6802173,AT250_GQ6802172	class_3	Mutant variants
	chrI	1593352	CP014715.1:1593352	C	.	no reads	no reads	C:0,G:0,		-				G	-	upstream;downstream	C:124,G:677,	801	Homo	G	677	0.84	AT250_GQ6802098;EDC3	AT250_GQ6802098;AT250_GQ6802099	no_reads	no_reads
	chrI	1702191	CP014715.1:1702191	G	GGAT	R92delinsRM	nonframeshift	G:120,GGAT:238,	358	Het	GGAT	238	0.66	GGAT	R92delinsRM	nonframeshift	G:149,GGAT:257,	406	Het	GGAT	257	0.63	HIS4	AT250_GQ6802040	class_1	Background variants
	chrI	1703585	CP014715.1:1703585	C	T	R557C	nonsynonymous	C:117,T:240,	357	Het	T	240	0.67	T	R557C	nonsynonymous	C:136,T:261,	397	Het	T	261	0.65	HIS4	AT250_GQ6802040	class_1	Background variants
	chrI	1733763	CP014715.1:1733763	G	T	D196E	nonsynonymous	G:0,T:156,	156	Homo	T	156	1	T	D196E	nonsynonymous	G:0,T:140,	140	Homo	T	140	1	RCR2	AT250_GQ6802017	class_1	Background variants
	chrI	1869905	CP014715.1:1869905	CA	C	-	upstream	CA:8,C:45,	68	Homo	C	45	0.66	C	-	upstream	CA:21,C:46,	83	Het	C	46	0.55	YNR063W,YNR062C	AT250_GQ6801939,AT250_GQ6801938	class_1	Background variants
	chrI	1887865	CP014715.1:1887865	AT	A	-	UTR3	AT:0,A:125,	125	Homo	A	125	1	A	-	UTR3	AT:0,A:121,	121	Homo	A	121	1	TAF14(rna1055#CP014715.1#1887832:c.*11delA)	AT250_GQ6801927(rna1055#CP014715.1#1887832:c.*11delA)	class_1	Background variants
	chrI	2659132	CP014715.1:2659132	CA	C	-	upstream	CA:5,C:14,	27	Homo	C	14	0.51	C	-	upstream	CA:5,C:12,	23	Homo	C	12	0.52	PHO81,AT250_GQ6801482	AT250_GQ6801483,AT250_GQ6801482	class_1	Background variants
	chrI	2877625	CP014715.1:2877625	A	A	no change	no change	A:1,G:0,	14	-				G	E470E	synonymous	A:1,G:14,	15	Homo	G	14	0.93	AT250_GQ6801371	AT250_GQ6801371	no_reads	no_reads
	chrI	2877626	CP014715.1:2877626	C	C	no change	no change	C:1,T:0,	14	-				T	L471F	nonsynonymous	C:1,T:12,	13	Homo	T	12	0.92	AT250_GQ6801371	AT250_GQ6801371	no_reads	no_reads
	chrI	2877628	CP014715.1:2877628	T	T	no change	no change	T:1,A:0,	14	-				A	L471L	synonymous	T:1,A:8,	9	-				AT250_GQ6801371	AT250_GQ6801371	no_reads	no_reads
	chrI	2877631	CP014715.1:2877631	G	G	no change	no change	G:1,T:0,	14	-				T	V472V	synonymous	G:1,T:6,	7	-				AT250_GQ6801371	AT250_GQ6801371	no_reads	no_reads
	chrI	2877769	CP014715.1:2877769	T	C	T518T	synonymous	T:1,C:13,	14	Homo	C	13	0.92	.	no reads	no reads	T:0,C:0,		-				AT250_GQ6801371	AT250_GQ6801371	no_reads	no_reads
	chrI	2877778	CP014715.1:2877778	A	G	E521E	synonymous	A:1,G:18,	19	Homo	G	18	0.94	.	no reads	no reads	A:0,G:0,		-				AT250_GQ6801371	AT250_GQ6801371	no_reads	no_reads
	chrII	330302	CP014716.1:330302	AT	A	-	upstream	AT:4,A:13,	28	Homo	A	13	0.46	A	-	upstream	AT:14,A:14,	46	Het	A	14	0.3	CRG1,AT250_GQ6801184	AT250_GQ6801185,AT250_GQ6801184	class_1	Background variants
	chrII	750092	CP014716.1:750092	TA	T	F66fs	frameshift	TA:0,T:126,	126	Homo	T	126	1	T	F66fs	frameshift	TA:0,T:149,	149	Homo	T	149	1	PPZ1	AT250_GQ6800942	class_1	Background variants
	chrII	826788	CP014716.1:826788	CT	C	R353fs	frameshift	CT:0,C:123,	123	Homo	C	123	1	C	R353fs	frameshift	CT:0,C:147,	147	Homo	C	147	1	AT250_GQ6800896	AT250_GQ6800896	class_1	Background variants
	chrII	1355956	CP014716.1:1355956	CA	C	-	UTR3	CA:5,C:14,	31	Homo	C	14	0.45	C	-	UTR3	CA:10,C:17,	35	Het	C	17	0.48	AT250_GQ6800611(rna2341#CP014716.1#1354487:c.*633delA)	AT250_GQ6800611(rna2341#CP014716.1#1354487:c.*633delA)	class_1	Background variants
	chrII	2069170	CP014716.1:2069170	AT	A	-	upstream	AT:2,A:182,	184	Homo	A	182	0.98	A	-	upstream	AT:0,A:178,	178	Homo	A	178	1	AT250_GQ6800217,RSM25	AT250_GQ6800217,AT250_GQ6800216	class_1	Background variants
	chrII	2264796	CP014716.1:2264796	GA	G	-	upstream	GA:4,G:8,	20	Homo	G	8	0.4	G	-	upstream	GA:9,G:13,	28	Het	G	13	0.46	AYR1,GDT1	AT250_GQ6800103,AT250_GQ6800102	class_1	Background variants
	chrIII	193225	CP014717.1:193225	T	C	E171E	synonymous	T:0,C:2381,	2381	Homo	C	2381	1	C	E171E	synonymous	T:0,C:1645,	1645	Homo	C	1645	1	ADE2	AT250_GQ6803085	class_1	Background variants
	chrIII	428991	CP014717.1:428991	GT	G	C4fs	frameshift	GT:0,G:159,	159	Homo	G	159	1	G	C4fs	frameshift	GT:0,G:164,	164	Homo	G	164	1	AT250_GQ6803226	AT250_GQ6803226	class_1	Background variants
	chrIII	477728	CP014717.1:477728	GA	G	F15fs	frameshift	GA:17,G:30,	59	Het	G	30	0.5	G	F15fs	frameshift	GA:5,G:57,	70	Homo	G	57	0.81	SUR4	AT250_GQ6803256	class_1	Background variants
	chrIII	658372	CP014717.1:658372	AG	A	P39fs	frameshift	AG:0,A:12,	24	Homo	A	12	0.5	A	P39fs	frameshift	AG:3,A:14,	32	Homo	A	14	0.43	AT250_GQ6803363	AT250_GQ6803363	class_1	Background variants
	chrIII	972215	CP014717.1:972215	CT	CT	no change	no change	CT:3,C:0,	3	-				C	-	upstream;downstream	CT:4,C:10,	25	Homo	C	10	0.4	YOR338W;ARO1	AT250_GQ6803548;AT250_GQ6803549	no_reads	no_reads
	chrIII	1004835	CP014717.1:1004835	CA	C	C207fs	frameshift	CA:0,C:122,	122	Homo	C	122	1	C	C207fs	frameshift	CA:0,C:125,	125	Homo	C	125	1	AT250_GQ6803566	AT250_GQ6803566	class_1	Background variants
	chrIII	1046210	CP014717.1:1046210	GA	G	F348fs	frameshift	GA:0,G:119,	119	Homo	G	119	1	G	F348fs	frameshift	GA:0,G:161,	161	Homo	G	161	1	AT250_GQ6803589	AT250_GQ6803589	class_1	Background variants
	chrIII	1404167	CP014717.1:1404167	CTGT	C	255_256del	nonframeshift	CTGT:1,C:89,	93	Homo	C	89	0.95	C	255_256del	nonframeshift	CTGT:1,C:93,	99	Homo	C	93	0.93	AT250_GQ6803800	AT250_GQ6803800	class_1	Background variants
	chrIII	1451446	CP014717.1:1451446	AT	A	N366fs	frameshift	AT:0,A:131,	131	Homo	A	131	1	A	N366fs	frameshift	AT:0,A:137,	137	Homo	A	137	1	AT250_GQ6803829	AT250_GQ6803829	class_1	Background variants
	chrIII	1461287	CP014717.1:1461287	TA	T	-	downstream	TA:3,T:11,	31	Homo	T	11	0.35	T	-	downstream	TA:7,T:12,	28	Het	T	12	0.42	AT250_GQ6803833	AT250_GQ6803833	class_1	Background variants
	chrIII	1560556	CP014717.1:1560556	TG	T	-	upstream;downstream	TG:5,T:21,	36	Homo	T	21	0.58	T	-	upstream;downstream	TG:16,T:22,	48	Het	T	22	0.45	MIC17,AT250_GQ6803887;AT250_GQ6803885	AT250_GQ6803886,AT250_GQ6803887;AT250_GQ6803885	class_1	Background variants
	chrIII	1607089	CP014717.1:1607089	CA	C	-	UTR5	CA:14,C:41,	76	Homo	C	41	0.53	C	-	UTR5	CA:34,C:52,	106	Het	C	52	0.49	AT250_GQ6803910(rna3803#CP014717.1#1606477:c.-226delT),AT250_GQ6803911(rna3804#CP014717.1#1606850:c.-267del-)	AT250_GQ6803910(rna3803#CP014717.1#1606477:c.-226delT),AT250_GQ6803911(rna3804#CP014717.1#1606850:c.-267del-)	class_1	Background variants
	chrIII	1650253	CP014717.1:1650253	A	C	I897S	nonsynonymous	A:0,C:173,	173	Homo	C	173	1	C	I897S	nonsynonymous	A:0,C:170,	170	Homo	C	170	1	BBC1	AT250_GQ6803933	class_1	Background variants
	chrIII	1664022	CP014717.1:1664022	AT	A	-	UTR3	AT:0,A:164,	164	Homo	A	164	1	A	-	UTR3	AT:0,A:163,	163	Homo	A	163	1	AT250_GQ6803938(rna3830#CP014717.1#1663088:c.*186delT)	AT250_GQ6803938(rna3830#CP014717.1#1663088:c.*186delT)	class_1	Background variants
	chrIII	2225370	CP014717.1:2225370	TA	T	-	upstream;downstream	TA:24,T:55,	106	Homo	T	55	0.51	T	-	upstream;downstream	TA:24,T:61,	128	Homo	T	61	0.47	MRP4;CAP1	AT250_GQ6804259;AT250_GQ6804260	class_1	Background variants
	chrIV	11166	CP014718.1:11166	G	T	-	ncRNA_exonic	G:194,T:253,	447	Het	T	253	0.56	G	no change	no change	G:4,T:0,	4	-				AT250_rRNAcchr4s4819e11327	AT250_rRNAcchr4s4819e11327	no_reads	no_reads
	chrIV	11339	CP014718.1:11339	A	G	-	downstream	A:186,G:195,	381	Het	G	195	0.51	A	no change	no change	A:4,G:0,	4	-				AT250_rRNAcchr4s4819e11327,AT250_GQ6804277	AT250_rRNAcchr4s4819e11327,AT250_GQ6804277	no_reads	no_reads
	chrIV	11361	CP014718.1:11361	A	G	-	downstream	A:179,G:180,	359	Het	G	180	0.5	A	no change	no change	A:4,G:0,	4	-				AT250_rRNAcchr4s4819e11327,AT250_GQ6804277	AT250_rRNAcchr4s4819e11327,AT250_GQ6804277	no_reads	no_reads
	chrIV	34303	CP014718.1:34303	T	C	Q762Q	synonymous	T:0,C:12,	12	Homo	C	12	1	C	Q762Q	synonymous	T:1,C:7,	8	-				AT250_GQ6804282	AT250_GQ6804282	no_reads	no_reads
	chrIV	34354	CP014718.1:34354	G	A	T745T	synonymous	G:1,A:14,	15	Homo	A	14	0.93	A	T745T	synonymous	G:2,A:8,	10	Homo	A	8	0.8	AT250_GQ6804282	AT250_GQ6804282	class_1	Background variants
	chrIV	34573	CP014718.1:34573	T	C	Q672Q	synonymous	T:1,C:12,	13	Homo	C	12	0.92	.	no reads	no reads	T:0,C:0,		-				AT250_GQ6804282	AT250_GQ6804282	no_reads	no_reads
	chrIV	34624	CP014718.1:34624	G	A	T655T	synonymous	G:3,A:29,	32	Homo	A	29	0.9	.	no reads	no reads	G:0,A:0,		-				AT250_GQ6804282	AT250_GQ6804282	no_reads	no_reads
	chrIV	1145111	CP014718.1:1145111	GA	G	-	upstream;downstream	GA:0,G:100,	100	Homo	G	100	1	G	-	upstream;downstream	GA:0,G:128,	128	Homo	G	128	1	AT250_GQ6804905;AT250_GQ6804904	AT250_GQ6804905;AT250_GQ6804904	class_1	Background variants
	chrIV	1146158	CP014718.1:1146158	TA	T	-	downstream	TA:0,T:118,	118	Homo	T	118	1	T	-	downstream	TA:0,T:167,	167	Homo	T	167	1	AT250_GQ6804905,AT250_GQ6804906	AT250_GQ6804905,AT250_GQ6804906	class_1	Background variants
	chrIV	1146179	CP014718.1:1146179	GT	G	-	downstream	GT:0,G:109,	109	Homo	G	109	1	G	-	downstream	GT:0,G:155,	155	Homo	G	155	1	AT250_GQ6804905,AT250_GQ6804906	AT250_GQ6804905,AT250_GQ6804906	class_1	Background variants
	chrIV	1146549	CP014718.1:1146549	TA	T	F136fs	frameshift	TA:0,T:123,	123	Homo	T	123	1	T	F136fs	frameshift	TA:0,T:147,	147	Homo	T	147	1	AT250_GQ6804906	AT250_GQ6804906	class_1	Background variants
	chrIV	1146955	CP014718.1:1146955	CA	C	L1X	stopgain	CA:0,C:113,	113	Homo	C	113	1	C	L1X	stopgain	CA:0,C:124,	124	Homo	C	124	1	AT250_GQ6804906	AT250_GQ6804906	class_1	Background variants
	chrIV	1147130	CP014718.1:1147130	CT	C	-	upstream	CT:0,C:128,	128	Homo	C	128	1	C	-	upstream	CT:0,C:133,	133	Homo	C	133	1	AT250_GQ6804906,AT250_GQ6804907	AT250_GQ6804906,AT250_GQ6804907	class_1	Background variants
	chrIV	1147162	CP014718.1:1147162	GT	G	-	upstream	GT:0,G:136,	136	Homo	G	136	1	G	-	upstream	GT:0,G:139,	139	Homo	G	139	1	AT250_GQ6804906,AT250_GQ6804907	AT250_GQ6804906,AT250_GQ6804907	class_1	Background variants
	chrIV	1147183	CP014718.1:1147183	C	CG	-	upstream	C:0,CG:132,	132	Homo	CG	132	1	CG	-	upstream	C:0,CG:132,	132	Homo	CG	132	1	AT250_GQ6804906,AT250_GQ6804907	AT250_GQ6804906,AT250_GQ6804907	class_1	Background variants
	chrIV	1148362	CP014718.1:1148362	AG	A	G197fs	frameshift	AG:0,A:147,	147	Homo	A	147	1	A	G197fs	frameshift	AG:0,A:174,	174	Homo	A	174	1	AT250_GQ6804907	AT250_GQ6804907	class_1	Background variants
	chrIV	1148387	CP014718.1:1148387	CA	C	-	downstream	CA:0,C:145,	145	Homo	C	145	1	C	-	downstream	CA:0,C:162,	162	Homo	C	162	1	AT250_GQ6804907	AT250_GQ6804907	class_1	Background variants
	chrIV	1148391	CP014718.1:1148391	A	AG	-	downstream	A:0,AG:150,	150	Homo	AG	150	1	AG	-	downstream	A:0,AG:166,	166	Homo	AG	166	1	AT250_GQ6804907	AT250_GQ6804907	class_1	Background variants
	chrIV	1148449	CP014718.1:1148449	CA	C	-	downstream	CA:0,C:137,	137	Homo	C	137	1	C	-	downstream	CA:0,C:165,	165	Homo	C	165	1	AT250_GQ6804907	AT250_GQ6804907	class_1	Background variants
	chrIV	1148547	CP014718.1:1148547	GA	G	-	downstream	GA:0,G:142,	142	Homo	G	142	1	G	-	downstream	GA:0,G:180,	180	Homo	G	180	1	AT250_GQ6804907	AT250_GQ6804907	class_1	Background variants
	chrIV	1148582	CP014718.1:1148582	TA	T	-	downstream	TA:0,T:137,	137	Homo	T	137	1	T	-	downstream	TA:0,T:170,	170	Homo	T	170	1	AT250_GQ6804907	AT250_GQ6804907	class_1	Background variants
	chrIV	1148660	CP014718.1:1148660	TG	T	-	downstream	TG:0,T:128,	128	Homo	T	128	1	T	-	downstream	TG:1,T:165,	166	Homo	T	165	0.99	AT250_GQ6804907	AT250_GQ6804907	class_1	Background variants
	chrIV	1148722	CP014718.1:1148722	GT	G	-	downstream	GT:0,G:133,	133	Homo	G	133	1	G	-	downstream	GT:0,G:168,	168	Homo	G	168	1	AT250_GQ6804907	AT250_GQ6804907	class_1	Background variants
	chrIV	1148834	CP014718.1:1148834	TA	T	-	downstream	TA:0,T:129,	129	Homo	T	129	1	T	-	downstream	TA:0,T:177,	177	Homo	T	177	1	AT250_GQ6804907	AT250_GQ6804907	class_1	Background variants
	chrIV	1148945	CP014718.1:1148945	CG	C	-	downstream	CG:0,C:136,	136	Homo	C	136	1	C	-	downstream	CG:0,C:161,	161	Homo	C	161	1	AT250_GQ6804907	AT250_GQ6804907	class_1	Background variants
	chrIV	1149038	CP014718.1:1149038	CA	C	-	downstream	CA:0,C:136,	136	Homo	C	136	1	C	-	downstream	CA:0,C:170,	170	Homo	C	170	1	AT250_GQ6804907	AT250_GQ6804907	class_1	Background variants
	chrIV	1149066	CP014718.1:1149066	TA	T	-	downstream	TA:0,T:140,	140	Homo	T	140	1	T	-	downstream	TA:0,T:173,	173	Homo	T	173	1	AT250_GQ6804907	AT250_GQ6804907	class_1	Background variants
	chrIV	1149088	CP014718.1:1149088	G	GT	-	downstream	G:0,GT:145,	145	Homo	GT	145	1	GT	-	downstream	G:2,GT:159,	161	Homo	GT	159	0.98	AT250_GQ6804907	AT250_GQ6804907	class_1	Background variants
	chrIV	1149187	CP014718.1:1149187	T	TG	-	downstream	T:0,TG:139,	139	Homo	TG	139	1	TG	-	downstream	T:0,TG:153,	153	Homo	TG	153	1	AT250_GQ6804907	AT250_GQ6804907	class_1	Background variants
	chrIV	1149207	CP014718.1:1149207	CA	C	-	downstream	CA:0,C:144,	144	Homo	C	144	1	C	-	downstream	CA:0,C:145,	145	Homo	C	145	1	AT250_GQ6804907	AT250_GQ6804907	class_1	Background variants
	chrIV	1149224	CP014718.1:1149224	CT	C	-	downstream	CT:0,C:137,	137	Homo	C	137	1	C	-	downstream	CT:0,C:146,	146	Homo	C	146	1	AT250_GQ6804907	AT250_GQ6804907	class_1	Background variants
	chrIV	1149287	CP014718.1:1149287	TG	T	-	downstream	TG:0,T:112,	112	Homo	T	112	1	T	-	downstream	TG:0,T:143,	143	Homo	T	143	1	AT250_GQ6804907	AT250_GQ6804907	class_1	Background variants
	chrIV	1149317	CP014718.1:1149317	GA	G	-	downstream	GA:0,G:115,	115	Homo	G	115	1	G	-	downstream	GA:0,G:134,	134	Homo	G	134	1	AT250_GQ6804907	AT250_GQ6804907	class_1	Background variants
	chrIV	1149365	CP014718.1:1149365	TG	T	-	downstream	TG:0,T:109,	109	Homo	T	109	1	T	-	downstream	TG:0,T:140,	140	Homo	T	140	1	AT250_GQ6804907	AT250_GQ6804907	class_1	Background variants
	chrIV	1149559	CP014718.1:1149559	TG	T	-	intergenic	TG:0,T:110,	110	Homo	T	110	1	T	-	intergenic	TG:0,T:127,	127	Homo	T	127	1	AT250_GQ6804907,AT250_GQ6804909	AT250_GQ6804907,AT250_GQ6804909	class_1	Background variants
	chrIV	1149616	CP014718.1:1149616	TA	T	-	intergenic	TA:0,T:128,	128	Homo	T	128	1	T	-	intergenic	TA:0,T:123,	123	Homo	T	123	1	AT250_GQ6804907,AT250_GQ6804909	AT250_GQ6804907,AT250_GQ6804909	class_1	Background variants
	chrIV	1149701	CP014718.1:1149701	TA	T	-	intergenic	TA:0,T:123,	123	Homo	T	123	1	T	-	intergenic	TA:0,T:146,	146	Homo	T	146	1	AT250_GQ6804907,AT250_GQ6804909	AT250_GQ6804907,AT250_GQ6804909	class_1	Background variants
	chrIV	1149715	CP014718.1:1149715	TG	T	-	intergenic	TG:0,T:134,	134	Homo	T	134	1	T	-	intergenic	TG:0,T:151,	151	Homo	T	151	1	AT250_GQ6804907,AT250_GQ6804909	AT250_GQ6804907,AT250_GQ6804909	class_1	Background variants
	chrIV	1149817	CP014718.1:1149817	TA	T	-	intergenic	TA:0,T:136,	136	Homo	T	136	1	T	-	intergenic	TA:0,T:149,	149	Homo	T	149	1	AT250_GQ6804907,AT250_GQ6804909	AT250_GQ6804907,AT250_GQ6804909	class_1	Background variants
	chrIV	1150054	CP014718.1:1150054	TG	T	-	intergenic	TG:0,T:129,	129	Homo	T	129	1	T	-	intergenic	TG:0,T:150,	150	Homo	T	150	1	AT250_GQ6804907,AT250_GQ6804909	AT250_GQ6804907,AT250_GQ6804909	class_1	Background variants
	chrIV	1150089	CP014718.1:1150089	A	AT	-	intergenic	A:0,AT:122,	123	Homo	AT	122	0.99	AT	-	intergenic	A:0,AT:150,	150	Homo	AT	150	1	AT250_GQ6804907,AT250_GQ6804909	AT250_GQ6804907,AT250_GQ6804909	class_1	Background variants
	chrIV	1150149	CP014718.1:1150149	GA	G	-	intergenic	GA:0,G:114,	114	Homo	G	114	1	G	-	intergenic	GA:0,G:140,	140	Homo	G	140	1	AT250_GQ6804907,AT250_GQ6804909	AT250_GQ6804907,AT250_GQ6804909	class_1	Background variants
	chrIV	1150272	CP014718.1:1150272	GA	G	-	downstream	GA:0,G:157,	157	Homo	G	157	1	G	-	downstream	GA:0,G:152,	152	Homo	G	152	1	AT250_GQ6804909	AT250_GQ6804909	class_1	Background variants
	chrIV	1150356	CP014718.1:1150356	CA	C	-	downstream	CA:0,C:125,	125	Homo	C	125	1	C	-	downstream	CA:0,C:140,	140	Homo	C	140	1	AT250_GQ6804909	AT250_GQ6804909	class_1	Background variants
	chrIV	1150390	CP014718.1:1150390	TG	T	-	downstream	TG:0,T:130,	130	Homo	T	130	1	T	-	downstream	TG:0,T:133,	133	Homo	T	133	1	AT250_GQ6804909	AT250_GQ6804909	class_1	Background variants
	chrIV	1150421	CP014718.1:1150421	A	AC	-	downstream	A:0,AC:118,	118	Homo	AC	118	1	AC	-	downstream	A:0,AC:134,	134	Homo	AC	134	1	AT250_GQ6804909	AT250_GQ6804909	class_1	Background variants
	chrIV	1150478	CP014718.1:1150478	CA	C	-	downstream	CA:0,C:135,	135	Homo	C	135	1	C	-	downstream	CA:0,C:161,	161	Homo	C	161	1	AT250_GQ6804909	AT250_GQ6804909	class_1	Background variants
	chrIV	1150535	CP014718.1:1150535	TA	T	-	downstream	TA:2,T:129,	131	Homo	T	129	0.98	T	-	downstream	TA:0,T:146,	146	Homo	T	146	1	AT250_GQ6804909	AT250_GQ6804909	class_1	Background variants
	chrIV	1151196	CP014718.1:1151196	A	AC	-	downstream	A:0,AC:119,	119	Homo	AC	119	1	AC	-	downstream	A:0,AC:123,	123	Homo	AC	123	1	AT250_GQ6804909	AT250_GQ6804909	class_1	Background variants
	chrIV	1151216	CP014718.1:1151216	C	CT	A121fs	frameshift	C:0,CT:120,	120	Homo	CT	120	1	CT	A121fs	frameshift	C:0,CT:123,	123	Homo	CT	123	1	AT250_GQ6804909	AT250_GQ6804909	class_1	Background variants
	chrIV	1151245	CP014718.1:1151245	T	TC	E111fs	frameshift	T:0,TC:118,	118	Homo	TC	118	1	TC	E111fs	frameshift	T:0,TC:118,	118	Homo	TC	118	1	AT250_GQ6804909	AT250_GQ6804909	class_1	Background variants
	chrIV	1151578	CP014718.1:1151578	T	TG	-	upstream	T:0,TG:105,	105	Homo	TG	105	1	TG	-	upstream	T:0,TG:151,	151	Homo	TG	151	1	AT250_GQ6804909,AT250_GQ6804920	AT250_GQ6804909,AT250_GQ6804920	class_1	Background variants
	chrIV	1151617	CP014718.1:1151617	A	AT	-	upstream	A:0,AT:98,	98	Homo	AT	98	1	AT	-	upstream	A:0,AT:139,	141	Homo	AT	139	0.98	AT250_GQ6804909,AT250_GQ6804920	AT250_GQ6804909,AT250_GQ6804920	class_1	Background variants
	chrIV	1215666	CP014718.1:1215666	A	ACCCCCCCCCCCCCCC	-	upstream	A:0,ACCCCCCCCCCCCCCC:0,	4	-				ACCCCCCCCCCCCCCC	-	upstream	A:0,ACCCCCCCCCCCCCCC:0,	3	-				SEC23,YAP1	AT250_GQ6804954,AT250_GQ6804955	no_reads	no_reads
	chrIV	1389878	CP014718.1:1389878	AT	A	I290fs	frameshift	AT:0,A:144,	144	Homo	A	144	1	A	I290fs	frameshift	AT:0,A:165,	165	Homo	A	165	1	AT250_GQ6805064	AT250_GQ6805064	class_1	Background variants
	chrIV	1653758	CP014718.1:1653758	CTTTTT	C	-	upstream;downstream	CTTTTT:6,TTTTTT:1,C:9,	35	Homo	C	9	0.25	TTTTTT	-	upstream;downstream	CTTTTT:11,TTTTTT:12,C:4,	49	-				AT250_GQ6805233;AT250_GQ6805234	AT250_GQ6805233;AT250_GQ6805234	no_reads	no_reads
Pairwise comparison of parent and derived strains	Chromosome	Position	Location start	Komagataella phaffii (P. pastoris) GS115_reference	R3-4: mutant strain from the third round of ARTP mutagenesis of P. pastoris SHY169 and directly derived from the strain R2-9									R4-12: mutant strain from the fourth round of ARTP mutagenesis of P. pastoris SHY169 and directly derived from the strain R3-4									Gene	ID	Class	Feature
R4-12 vs. R3-4					Nucleotide change	Amino acid change	Region	Variant alleles:Counts	Coverage	Variant zygosity	viarant1_allele	variant1_count	variant1_frequency	Nucleotide change	Amino acid change	Region	Variant alleles:Counts	Coverage	Variant zygosity	viarant1_allele	variant1_count	variant1_frequency
	chrI	371137	CP014715.1:371137	A	A	no change	no change	A:16,ATCAGATTTCTCT:0,	16	-	_	_	_	ATCAGATTTCTCT	D347delinsEEKSD	nonframeshift	A:0,ATCAGATTTCTCT:1,	1	-				AT250_GQ6802790	AT250_GQ6802790	no_reads	no_reads
	chrI	400700	CP014715.1:400700	CT	C	-	UTR5	CT:16,C:21,	58	Het	C	21	0.36	C	-	UTR5	CT:10,C:24,	56	Homo	C	24	0.42	MBA1(rna216#CP014715.1#399343:c.-459delA)	AT250_GQ6802771(rna216#CP014715.1#399343:c.-459delA)	class_1	Background variants
	chrI	1001853	CP014715.1:1001853	TA	T	-	UTR3	TA:12,T:54,	89	Homo	T	54	0.6	T	-	UTR3	TA:16,T:59,	101	Homo	T	59	0.58	THP1(rna546#CP014715.1#1001655:c.*24delT)	AT250_GQ6802439(rna546#CP014715.1#1001655:c.*24delT)	class_1	Background variants
	chrI	1016651	CP014715.1:1016651	CA	C	W139fs	frameshift	CA:0,C:155,	155	Homo	C	155	1	C	W139fs	frameshift	CA:0,C:144,	144	Homo	C	144	1	AT250_GQ6802429	AT250_GQ6802429	class_1	Background variants
	chrI	1466481	CP014715.1:1466481	CT	C	-	downstream	CT:10,C:21,	40	Het	C	21	0.52	C	-	downstream	CT:11,C:14,	39	Het	C	14	0.35	KHA1,AT250_GQ6802172	AT250_GQ6802173,AT250_GQ6802172	class_1	Background variants
	chrI	1702191	CP014715.1:1702191	G	GGAT	R92delinsRM	nonframeshift	G:120,GGAT:238,	358	Het	GGAT	238	0.66	GGAT	R92delinsRM	nonframeshift	G:153,GGAT:287,	440	Het	GGAT	287	0.65	HIS4	AT250_GQ6802040	class_1	Background variants
	chrI	1703585	CP014715.1:1703585	C	T	R557C	nonsynonymous	C:117,T:240,	357	Het	T	240	0.67	T	R557C	nonsynonymous	C:136,T:295,	431	Het	T	295	0.68	HIS4	AT250_GQ6802040	class_1	Background variants
	chrI	1733763	CP014715.1:1733763	G	T	D196E	nonsynonymous	G:0,T:156,	156	Homo	T	156	1	T	D196E	nonsynonymous	G:0,T:180,	180	Homo	T	180	1	RCR2	AT250_GQ6802017	class_1	Background variants
	chrI	1869905	CP014715.1:1869905	CA	C	-	upstream	CA:8,C:45,	68	Homo	C	45	0.66	C	-	upstream	CA:15,C:66,	99	Homo	C	66	0.66	YNR063W,YNR062C	AT250_GQ6801939,AT250_GQ6801938	class_1	Background variants
	chrI	1887865	CP014715.1:1887865	AT	A	-	UTR3	AT:0,A:125,	125	Homo	A	125	1	A	-	UTR3	AT:0,A:158,	158	Homo	A	158	1	TAF14(rna1055#CP014715.1#1887832:c.*11delA)	AT250_GQ6801927(rna1055#CP014715.1#1887832:c.*11delA)	class_1	Background variants
	chrI	2659132	CP014715.1:2659132	CA	C	-	upstream	CA:5,C:14,	27	Homo	C	14	0.51	C	-	upstream	CA:5,C:9,	27	Homo	C	9	0.33	PHO81,AT250_GQ6801482	AT250_GQ6801483,AT250_GQ6801482	class_1	Background variants
	chrI	2877625	CP014715.1:2877625	A	A	no change	no change	A:1,G:0,	14	-				G	E470E	synonymous	A:0,G:16,	16	Homo	G	16	1	AT250_GQ6801371	AT250_GQ6801371	no_reads	no_reads
	chrI	2877626	CP014715.1:2877626	C	C	no change	no change	C:1,T:0,	14	-				T	L471F	nonsynonymous	C:0,T:13,	13	Homo	T	13	1	AT250_GQ6801371	AT250_GQ6801371	no_reads	no_reads
	chrI	2877628	CP014715.1:2877628	T	T	no change	no change	T:1,A:0,	14	-				A	L471L	synonymous	T:0,A:12,	12	Homo	A	12	1	AT250_GQ6801371	AT250_GQ6801371	no_reads	no_reads
	chrI	2877631	CP014715.1:2877631	G	G	no change	no change	G:1,T:0,	14	-				T	V472V	synonymous	G:0,T:10,	10	Homo	T	10	1	AT250_GQ6801371	AT250_GQ6801371	no_reads	no_reads
	chrI	2877769	CP014715.1:2877769	T	C	T518T	synonymous	T:1,C:13,	14	Homo	C	13	0.92	.	no reads	no reads	T:0,C:0,		-				AT250_GQ6801371	AT250_GQ6801371	no_reads	no_reads
	chrI	2877778	CP014715.1:2877778	A	G	E521E	synonymous	A:1,G:18,	19	Homo	G	18	0.94	.	no reads	no reads	A:0,G:0,		-				AT250_GQ6801371	AT250_GQ6801371	no_reads	no_reads
	chrII	330302	CP014716.1:330302	AT	A	-	upstream	AT:4,A:13,	28	Homo	A	13	0.46	A	-	upstream	AT:5,A:24,	45	Homo	A	24	0.53	CRG1,AT250_GQ6801184	AT250_GQ6801185,AT250_GQ6801184	class_1	Background variants
	chrII	750092	CP014716.1:750092	TA	T	F66fs	frameshift	TA:0,T:126,	126	Homo	T	126	1	T	F66fs	frameshift	TA:0,T:133,	133	Homo	T	133	1	PPZ1	AT250_GQ6800942	class_1	Background variants
	chrII	826788	CP014716.1:826788	CT	C	R353fs	frameshift	CT:0,C:123,	123	Homo	C	123	1	C	R353fs	frameshift	CT:0,C:169,	169	Homo	C	169	1	AT250_GQ6800896	AT250_GQ6800896	class_1	Background variants
	chrII	1355956	CP014716.1:1355956	CA	C	-	UTR3	CA:5,C:14,	31	Homo	C	14	0.45	C	-	UTR3	CA:7,C:17,	36	Homo	C	17	0.47	AT250_GQ6800611(rna2341#CP014716.1#1354487:c.*633delA)	AT250_GQ6800611(rna2341#CP014716.1#1354487:c.*633delA)	class_1	Background variants
	chrII	1553013	CP014716.1:1553013	G	.	no reads	no reads	G:0,A:0,		-				A	-	upstream;downstream	G:169,A:183,	352	Het	A	183	0.51	AT250_GQ6800510;AT250_GQ6800509	AT250_GQ6800510;AT250_GQ6800509	no_reads	no_reads
	chrII	2069170	CP014716.1:2069170	AT	A	-	upstream	AT:2,A:182,	184	Homo	A	182	0.98	A	-	upstream	AT:1,A:221,	222	Homo	A	221	0.99	AT250_GQ6800217,RSM25	AT250_GQ6800217,AT250_GQ6800216	class_1	Background variants
	chrII	2264796	CP014716.1:2264796	GA	G	-	upstream	GA:4,G:8,	20	Homo	G	8	0.4	G	-	upstream	GA:11,G:9,	25	Het	G	9	0.36	AYR1,GDT1	AT250_GQ6800103,AT250_GQ6800102	class_1	Background variants
	chrIII	193225	CP014717.1:193225	T	C	E171E	synonymous	T:0,C:2381,	2381	Homo	C	2381	1	C	E171E	synonymous	T:1,C:3264,	3265	Homo	C	3264	0.99	ADE2	AT250_GQ6803085	class_1	Background variants
	chrIII	428991	CP014717.1:428991	GT	G	C4fs	frameshift	GT:0,G:159,	159	Homo	G	159	1	G	C4fs	frameshift	GT:0,G:190,	190	Homo	G	190	1	AT250_GQ6803226	AT250_GQ6803226	class_1	Background variants
	chrIII	477728	CP014717.1:477728	GA	G	F15fs	frameshift	GA:17,G:30,	59	Het	G	30	0.5	G	F15fs	frameshift	GA:14,G:50,	80	Homo	G	50	0.62	SUR4	AT250_GQ6803256	class_1	Background variants
	chrIII	658372	CP014717.1:658372	AG	A	P39fs	frameshift	AG:0,A:12,	24	Homo	A	12	0.5	A	P39fs	frameshift	AG:3,A:17,	34	Homo	A	17	0.5	AT250_GQ6803363	AT250_GQ6803363	class_1	Background variants
	chrIII	972215	CP014717.1:972215	CT	CT	no change	no change	CT:3,C:0,	3	-				C	-	upstream;downstream	CT:3,C:11,	34	Homo	C	11	0.32	YOR338W;ARO1	AT250_GQ6803548;AT250_GQ6803549	no_reads	no_reads
	chrIII	1004835	CP014717.1:1004835	CA	C	C207fs	frameshift	CA:0,C:122,	122	Homo	C	122	1	C	C207fs	frameshift	CA:0,C:145,	145	Homo	C	145	1	AT250_GQ6803566	AT250_GQ6803566	class_1	Background variants
	chrIII	1046210	CP014717.1:1046210	GA	G	F348fs	frameshift	GA:0,G:119,	119	Homo	G	119	1	G	F348fs	frameshift	GA:0,G:141,	141	Homo	G	141	1	AT250_GQ6803589	AT250_GQ6803589	class_1	Background variants
	chrIII	1404167	CP014717.1:1404167	CTGT	C	255_256del	nonframeshift	CTGT:1,C:89,	93	Homo	C	89	0.95	C	255_256del	nonframeshift	CTGT:2,C:103,	113	Homo	C	103	0.91	AT250_GQ6803800	AT250_GQ6803800	class_1	Background variants
	chrIII	1451446	CP014717.1:1451446	AT	A	N366fs	frameshift	AT:0,A:131,	131	Homo	A	131	1	A	N366fs	frameshift	AT:0,A:149,	149	Homo	A	149	1	AT250_GQ6803829	AT250_GQ6803829	class_1	Background variants
	chrIII	1461287	CP014717.1:1461287	TA	T	-	downstream	TA:3,T:11,	31	Homo	T	11	0.35	T	-	downstream	TA:4,T:15,	32	Homo	T	15	0.46	AT250_GQ6803833	AT250_GQ6803833	class_1	Background variants
	chrIII	1560556	CP014717.1:1560556	TG	T	-	upstream;downstream	TG:5,T:21,	36	Homo	T	21	0.58	T	-	upstream;downstream	TG:9,T:18,	34	Het	T	18	0.52	MIC17,AT250_GQ6803887;AT250_GQ6803885	AT250_GQ6803886,AT250_GQ6803887;AT250_GQ6803885	class_1	Background variants
	chrIII	1607089	CP014717.1:1607089	CA	C	-	UTR5	CA:14,C:41,	76	Homo	C	41	0.53	C	-	UTR5	CA:19,C:57,	92	Homo	C	57	0.61	AT250_GQ6803910(rna3803#CP014717.1#1606477:c.-226delT),AT250_GQ6803911(rna3804#CP014717.1#1606850:c.-267del-)	AT250_GQ6803910(rna3803#CP014717.1#1606477:c.-226delT),AT250_GQ6803911(rna3804#CP014717.1#1606850:c.-267del-)	class_1	Background variants
	chrIII	1650253	CP014717.1:1650253	A	C	I897S	nonsynonymous	A:0,C:173,	173	Homo	C	173	1	C	I897S	nonsynonymous	A:0,C:209,	209	Homo	C	209	1	BBC1	AT250_GQ6803933	class_1	Background variants
	chrIII	1664022	CP014717.1:1664022	AT	A	-	UTR3	AT:0,A:164,	164	Homo	A	164	1	A	-	UTR3	AT:0,A:202,	202	Homo	A	202	1	AT250_GQ6803938(rna3830#CP014717.1#1663088:c.*186delT)	AT250_GQ6803938(rna3830#CP014717.1#1663088:c.*186delT)	class_1	Background variants
	chrIII	2225370	CP014717.1:2225370	TA	T	-	upstream;downstream	TA:24,T:55,	106	Homo	T	55	0.51	T	-	upstream;downstream	TA:27,T:70,	126	Homo	T	70	0.55	MRP4;CAP1	AT250_GQ6804259;AT250_GQ6804260	class_1	Background variants
	chrIV	859	CP014718.1:859	AAGCGTACCAAGCAACCGCAACAACGCTGGTTGGTGGACGCAAAATCTCCACCAGTCAACCGCCCACCG	.	no reads	no reads	AAGCGTACCAAGCAACCGCAACAACGCTGGTTGGTGGACGCAAAATCTCCACCAGTCAACCGCCCACCG:0,A:0,		-				A	-	intergenic	AAGCGTACCAAGCAACCGCAACAACGCTGGTTGGTGGACGCAAAATCTCCACCAGTCAACCGCCCACCG:0,A:5,	5	-				NONE,AT250_rRNAcchr4s3152e4734	NONE,AT250_rRNAcchr4s3152e4734	no_reads	no_reads
	chrIV	10744	CP014718.1:10744	G	G	no change	no change	G:3,T:0,	3	-				T	-	ncRNA_exonic	G:303,T:303,	606	Het	T	303	0.5	AT250_rRNAcchr4s4819e11327	AT250_rRNAcchr4s4819e11327	no_reads	no_reads
	chrIV	10789	CP014718.1:10789	A	.	no reads	no reads	A:0,G:0,		-				G	-	ncRNA_exonic	A:299,G:308,	607	Het	G	308	0.5	AT250_rRNAcchr4s4819e11327	AT250_rRNAcchr4s4819e11327	no_reads	no_reads
	chrIV	11166	CP014718.1:11166	G	T	-	ncRNA_exonic	G:194,T:253,	447	Het	T	253	0.56	T	-	ncRNA_exonic	G:298,T:305,	603	Het	T	305	0.5	AT250_rRNAcchr4s4819e11327	AT250_rRNAcchr4s4819e11327	class_1	Background variants
	chrIV	11339	CP014718.1:11339	A	G	-	downstream	A:186,G:195,	381	Het	G	195	0.51	A	no change	no change	A:4,G:0,	4	-				AT250_rRNAcchr4s4819e11327,AT250_GQ6804277	AT250_rRNAcchr4s4819e11327,AT250_GQ6804277	no_reads	no_reads
	chrIV	11361	CP014718.1:11361	A	G	-	downstream	A:179,G:180,	359	Het	G	180	0.5	A	no change	no change	A:4,G:0,	4	-				AT250_rRNAcchr4s4819e11327,AT250_GQ6804277	AT250_rRNAcchr4s4819e11327,AT250_GQ6804277	no_reads	no_reads
	chrIV	34303	CP014718.1:34303	T	C	Q762Q	synonymous	T:0,C:12,	12	Homo	C	12	1	C	Q762Q	synonymous	T:2,C:10,	12	Homo	C	10	0.83	AT250_GQ6804282	AT250_GQ6804282	class_1	Background variants
	chrIV	34354	CP014718.1:34354	G	A	T745T	synonymous	G:1,A:14,	15	Homo	A	14	0.93	A	T745T	synonymous	G:1,A:11,	12	Homo	A	11	0.91	AT250_GQ6804282	AT250_GQ6804282	class_1	Background variants
	chrIV	34573	CP014718.1:34573	T	C	Q672Q	synonymous	T:1,C:12,	13	Homo	C	12	0.92	.	no reads	no reads	T:0,C:0,		-				AT250_GQ6804282	AT250_GQ6804282	no_reads	no_reads
	chrIV	34624	CP014718.1:34624	G	A	T655T	synonymous	G:3,A:29,	32	Homo	A	29	0.9	.	no reads	no reads	G:0,A:0,		-				AT250_GQ6804282	AT250_GQ6804282	no_reads	no_reads
	chrIV	76488	CP014718.1:76488	A	.	no reads	no reads	A:0,G:0,		-				G	T535T	synonymous	A:2,G:12,	14	Homo	G	12	0.85	AT250_GQ6804296	AT250_GQ6804296	no_reads	no_reads
	chrIV	76500	CP014718.1:76500	G	.	no reads	no reads	G:0,A:0,		-				A	G531G	synonymous	G:2,A:8,	10	Homo	A	8	0.8	AT250_GQ6804296	AT250_GQ6804296	no_reads	no_reads
	chrIV	1145111	CP014718.1:1145111	GA	G	-	upstream;downstream	GA:0,G:100,	100	Homo	G	100	1	G	-	upstream;downstream	GA:2,G:159,	163	Homo	G	159	0.97	AT250_GQ6804905;AT250_GQ6804904	AT250_GQ6804905;AT250_GQ6804904	class_1	Background variants
	chrIV	1146158	CP014718.1:1146158	TA	T	-	downstream	TA:0,T:118,	118	Homo	T	118	1	T	-	downstream	TA:0,T:167,	167	Homo	T	167	1	AT250_GQ6804905,AT250_GQ6804906	AT250_GQ6804905,AT250_GQ6804906	class_1	Background variants
	chrIV	1146179	CP014718.1:1146179	GT	G	-	downstream	GT:0,G:109,	109	Homo	G	109	1	G	-	downstream	GT:0,G:158,	158	Homo	G	158	1	AT250_GQ6804905,AT250_GQ6804906	AT250_GQ6804905,AT250_GQ6804906	class_1	Background variants
	chrIV	1146549	CP014718.1:1146549	TA	T	F136fs	frameshift	TA:0,T:123,	123	Homo	T	123	1	T	F136fs	frameshift	TA:0,T:168,	168	Homo	T	168	1	AT250_GQ6804906	AT250_GQ6804906	class_1	Background variants
	chrIV	1146955	CP014718.1:1146955	CA	C	L1X	stopgain	CA:0,C:113,	113	Homo	C	113	1	C	L1X	stopgain	CA:0,C:158,	158	Homo	C	158	1	AT250_GQ6804906	AT250_GQ6804906	class_1	Background variants
	chrIV	1147130	CP014718.1:1147130	CT	C	-	upstream	CT:0,C:128,	128	Homo	C	128	1	C	-	upstream	CT:0,C:146,	146	Homo	C	146	1	AT250_GQ6804906,AT250_GQ6804907	AT250_GQ6804906,AT250_GQ6804907	class_1	Background variants
	chrIV	1147162	CP014718.1:1147162	GT	G	-	upstream	GT:0,G:136,	136	Homo	G	136	1	G	-	upstream	GT:0,G:160,	160	Homo	G	160	1	AT250_GQ6804906,AT250_GQ6804907	AT250_GQ6804906,AT250_GQ6804907	class_1	Background variants
	chrIV	1147183	CP014718.1:1147183	C	CG	-	upstream	C:0,CG:132,	132	Homo	CG	132	1	CG	-	upstream	C:0,CG:166,	166	Homo	CG	166	1	AT250_GQ6804906,AT250_GQ6804907	AT250_GQ6804906,AT250_GQ6804907	class_1	Background variants
	chrIV	1148362	CP014718.1:1148362	AG	A	G197fs	frameshift	AG:0,A:147,	147	Homo	A	147	1	A	G197fs	frameshift	AG:0,A:188,	188	Homo	A	188	1	AT250_GQ6804907	AT250_GQ6804907	class_1	Background variants
	chrIV	1148387	CP014718.1:1148387	CA	C	-	downstream	CA:0,C:145,	145	Homo	C	145	1	C	-	downstream	CA:0,C:187,	187	Homo	C	187	1	AT250_GQ6804907	AT250_GQ6804907	class_1	Background variants
	chrIV	1148391	CP014718.1:1148391	A	AG	-	downstream	A:0,AG:150,	150	Homo	AG	150	1	AG	-	downstream	A:0,AG:189,	189	Homo	AG	189	1	AT250_GQ6804907	AT250_GQ6804907	class_1	Background variants
	chrIV	1148449	CP014718.1:1148449	CA	C	-	downstream	CA:0,C:137,	137	Homo	C	137	1	C	-	downstream	CA:0,C:162,	162	Homo	C	162	1	AT250_GQ6804907	AT250_GQ6804907	class_1	Background variants
	chrIV	1148547	CP014718.1:1148547	GA	G	-	downstream	GA:0,G:142,	142	Homo	G	142	1	G	-	downstream	GA:0,G:172,	172	Homo	G	172	1	AT250_GQ6804907	AT250_GQ6804907	class_1	Background variants
	chrIV	1148582	CP014718.1:1148582	TA	T	-	downstream	TA:0,T:137,	137	Homo	T	137	1	T	-	downstream	TA:0,T:167,	167	Homo	T	167	1	AT250_GQ6804907	AT250_GQ6804907	class_1	Background variants
	chrIV	1148660	CP014718.1:1148660	TG	T	-	downstream	TG:0,T:128,	128	Homo	T	128	1	T	-	downstream	TG:0,T:158,	158	Homo	T	158	1	AT250_GQ6804907	AT250_GQ6804907	class_1	Background variants
	chrIV	1148722	CP014718.1:1148722	GT	G	-	downstream	GT:0,G:133,	133	Homo	G	133	1	G	-	downstream	GT:0,G:169,	169	Homo	G	169	1	AT250_GQ6804907	AT250_GQ6804907	class_1	Background variants
	chrIV	1148834	CP014718.1:1148834	TA	T	-	downstream	TA:0,T:129,	129	Homo	T	129	1	T	-	downstream	TA:0,T:163,	163	Homo	T	163	1	AT250_GQ6804907	AT250_GQ6804907	class_1	Background variants
	chrIV	1148945	CP014718.1:1148945	CG	C	-	downstream	CG:0,C:136,	136	Homo	C	136	1	C	-	downstream	CG:0,C:173,	173	Homo	C	173	1	AT250_GQ6804907	AT250_GQ6804907	class_1	Background variants
	chrIV	1149038	CP014718.1:1149038	CA	C	-	downstream	CA:0,C:136,	136	Homo	C	136	1	C	-	downstream	CA:0,C:165,	165	Homo	C	165	1	AT250_GQ6804907	AT250_GQ6804907	class_1	Background variants
	chrIV	1149066	CP014718.1:1149066	TA	T	-	downstream	TA:0,T:140,	140	Homo	T	140	1	T	-	downstream	TA:0,T:182,	182	Homo	T	182	1	AT250_GQ6804907	AT250_GQ6804907	class_1	Background variants
	chrIV	1149088	CP014718.1:1149088	G	GT	-	downstream	G:0,GT:145,	145	Homo	GT	145	1	GT	-	downstream	G:0,GT:180,	180	Homo	GT	180	1	AT250_GQ6804907	AT250_GQ6804907	class_1	Background variants
	chrIV	1149187	CP014718.1:1149187	T	TG	-	downstream	T:0,TG:139,	139	Homo	TG	139	1	TG	-	downstream	T:0,TG:174,	174	Homo	TG	174	1	AT250_GQ6804907	AT250_GQ6804907	class_1	Background variants
	chrIV	1149207	CP014718.1:1149207	CA	C	-	downstream	CA:0,C:144,	144	Homo	C	144	1	C	-	downstream	CA:0,C:187,	187	Homo	C	187	1	AT250_GQ6804907	AT250_GQ6804907	class_1	Background variants
	chrIV	1149224	CP014718.1:1149224	CT	C	-	downstream	CT:0,C:137,	137	Homo	C	137	1	C	-	downstream	CT:0,C:185,	185	Homo	C	185	1	AT250_GQ6804907	AT250_GQ6804907	class_1	Background variants
	chrIV	1149287	CP014718.1:1149287	TG	T	-	downstream	TG:0,T:112,	112	Homo	T	112	1	T	-	downstream	TG:0,T:184,	184	Homo	T	184	1	AT250_GQ6804907	AT250_GQ6804907	class_1	Background variants
	chrIV	1149317	CP014718.1:1149317	GA	G	-	downstream	GA:0,G:115,	115	Homo	G	115	1	G	-	downstream	GA:0,G:172,	172	Homo	G	172	1	AT250_GQ6804907	AT250_GQ6804907	class_1	Background variants
	chrIV	1149365	CP014718.1:1149365	TG	T	-	downstream	TG:0,T:109,	109	Homo	T	109	1	T	-	downstream	TG:0,T:168,	168	Homo	T	168	1	AT250_GQ6804907	AT250_GQ6804907	class_1	Background variants
	chrIV	1149559	CP014718.1:1149559	TG	T	-	intergenic	TG:0,T:110,	110	Homo	T	110	1	T	-	intergenic	TG:0,T:164,	164	Homo	T	164	1	AT250_GQ6804907,AT250_GQ6804909	AT250_GQ6804907,AT250_GQ6804909	class_1	Background variants
	chrIV	1149616	CP014718.1:1149616	TA	T	-	intergenic	TA:0,T:128,	128	Homo	T	128	1	T	-	intergenic	TA:0,T:160,	160	Homo	T	160	1	AT250_GQ6804907,AT250_GQ6804909	AT250_GQ6804907,AT250_GQ6804909	class_1	Background variants
	chrIV	1149701	CP014718.1:1149701	TA	T	-	intergenic	TA:0,T:123,	123	Homo	T	123	1	T	-	intergenic	TA:0,T:160,	160	Homo	T	160	1	AT250_GQ6804907,AT250_GQ6804909	AT250_GQ6804907,AT250_GQ6804909	class_1	Background variants
	chrIV	1149715	CP014718.1:1149715	TG	T	-	intergenic	TG:0,T:134,	134	Homo	T	134	1	T	-	intergenic	TG:0,T:171,	171	Homo	T	171	1	AT250_GQ6804907,AT250_GQ6804909	AT250_GQ6804907,AT250_GQ6804909	class_1	Background variants
	chrIV	1149817	CP014718.1:1149817	TA	T	-	intergenic	TA:0,T:136,	136	Homo	T	136	1	T	-	intergenic	TA:0,T:159,	159	Homo	T	159	1	AT250_GQ6804907,AT250_GQ6804909	AT250_GQ6804907,AT250_GQ6804909	class_1	Background variants
	chrIV	1150054	CP014718.1:1150054	TG	T	-	intergenic	TG:0,T:129,	129	Homo	T	129	1	T	-	intergenic	TG:0,T:169,	169	Homo	T	169	1	AT250_GQ6804907,AT250_GQ6804909	AT250_GQ6804907,AT250_GQ6804909	class_1	Background variants
	chrIV	1150089	CP014718.1:1150089	A	AT	-	intergenic	A:0,AT:122,	123	Homo	AT	122	0.99	AT	-	intergenic	A:0,AT:176,	176	Homo	AT	176	1	AT250_GQ6804907,AT250_GQ6804909	AT250_GQ6804907,AT250_GQ6804909	class_1	Background variants
	chrIV	1150149	CP014718.1:1150149	GA	G	-	intergenic	GA:0,G:114,	114	Homo	G	114	1	G	-	intergenic	GA:0,G:171,	171	Homo	G	171	1	AT250_GQ6804907,AT250_GQ6804909	AT250_GQ6804907,AT250_GQ6804909	class_1	Background variants
	chrIV	1150272	CP014718.1:1150272	GA	G	-	downstream	GA:0,G:157,	157	Homo	G	157	1	G	-	downstream	GA:0,G:173,	173	Homo	G	173	1	AT250_GQ6804909	AT250_GQ6804909	class_1	Background variants
	chrIV	1150356	CP014718.1:1150356	CA	C	-	downstream	CA:0,C:125,	125	Homo	C	125	1	C	-	downstream	CA:0,C:163,	163	Homo	C	163	1	AT250_GQ6804909	AT250_GQ6804909	class_1	Background variants
	chrIV	1150390	CP014718.1:1150390	TG	T	-	downstream	TG:0,T:130,	130	Homo	T	130	1	T	-	downstream	TG:0,T:163,	163	Homo	T	163	1	AT250_GQ6804909	AT250_GQ6804909	class_1	Background variants
	chrIV	1150421	CP014718.1:1150421	A	AC	-	downstream	A:0,AC:118,	118	Homo	AC	118	1	AC	-	downstream	A:0,AC:164,	164	Homo	AC	164	1	AT250_GQ6804909	AT250_GQ6804909	class_1	Background variants
	chrIV	1150478	CP014718.1:1150478	CA	C	-	downstream	CA:0,C:135,	135	Homo	C	135	1	C	-	downstream	CA:0,C:162,	162	Homo	C	162	1	AT250_GQ6804909	AT250_GQ6804909	class_1	Background variants
	chrIV	1150535	CP014718.1:1150535	TA	T	-	downstream	TA:2,T:129,	131	Homo	T	129	0.98	T	-	downstream	TA:0,T:179,	179	Homo	T	179	1	AT250_GQ6804909	AT250_GQ6804909	class_1	Background variants
	chrIV	1151196	CP014718.1:1151196	A	AC	-	downstream	A:0,AC:119,	119	Homo	AC	119	1	AC	-	downstream	A:0,AC:153,	153	Homo	AC	153	1	AT250_GQ6804909	AT250_GQ6804909	class_1	Background variants
	chrIV	1151216	CP014718.1:1151216	C	CT	A121fs	frameshift	C:0,CT:120,	120	Homo	CT	120	1	CT	A121fs	frameshift	C:0,CT:155,	155	Homo	CT	155	1	AT250_GQ6804909	AT250_GQ6804909	class_1	Background variants
	chrIV	1151245	CP014718.1:1151245	T	TC	E111fs	frameshift	T:0,TC:118,	118	Homo	TC	118	1	TC	E111fs	frameshift	T:0,TC:151,	151	Homo	TC	151	1	AT250_GQ6804909	AT250_GQ6804909	class_1	Background variants
	chrIV	1151578	CP014718.1:1151578	T	TG	-	upstream	T:0,TG:105,	105	Homo	TG	105	1	TG	-	upstream	T:0,TG:150,	150	Homo	TG	150	1	AT250_GQ6804909,AT250_GQ6804920	AT250_GQ6804909,AT250_GQ6804920	class_1	Background variants
	chrIV	1151617	CP014718.1:1151617	A	AT	-	upstream	A:0,AT:98,	98	Homo	AT	98	1	AT	-	upstream	A:0,AT:144,	147	Homo	AT	144	0.97	AT250_GQ6804909,AT250_GQ6804920	AT250_GQ6804909,AT250_GQ6804920	class_1	Background variants
	chrIV	1215666	CP014718.1:1215666	A	ACCCCCCCCCCCCCCC	-	upstream	A:0,ACCCCCCCCCCCCCCC:0,	4	-				ACCCCCCCCCCCCCCC	-	upstream	A:0,ACCCCCCCCCCCCCCC:3,	10	-				SEC23,YAP1	AT250_GQ6804954,AT250_GQ6804955	no_reads	no_reads
	chrIV	1389878	CP014718.1:1389878	AT	A	I290fs	frameshift	AT:0,A:144,	144	Homo	A	144	1	A	I290fs	frameshift	AT:0,A:175,	175	Homo	A	175	1	AT250_GQ6805064	AT250_GQ6805064	class_1	Background variants
	chrIV	1653758	CP014718.1:1653758	CTTT	C	-	upstream;downstream	CTTT:6,TTTT:1,C:9,	35	Homo	C	9	0.25	TTTT	-	upstream;downstream	CTTT:8,TTTT:14,C:8,	58	-				AT250_GQ6805233;AT250_GQ6805234	AT250_GQ6805233;AT250_GQ6805234	no_reads	no_reads
Pairwise comparison of parent and derived strains	Chromosome	Position	Location start	Komagataella phaffii (P. pastoris) GS115_reference	R4-5: mutant strain from the fourth round of ARTP mutagenesis of P. pastoris SHY169 and directly derived from the strain R3-4									R5-2: mutant strain from the fifth round of ARTP mutagenesis of P. pastoris SHY169 and directly derived from the strain R4-5									Gene	ID	Class	Feature
R5-2 vs. R4-5					Nucleotide change	Amino acid change	Region	Variant alleles:Counts	Coverage	Variant zygosity	viarant1_allele	variant1_count	variant1_frequency	Nucleotide change	Amino acid change	Region	Variant alleles:Counts	Coverage	Variant zygosity	viarant1_allele	variant1_count	variant1_frequency
	chrI	400700	CP014715.1:400700	CT	C	-	UTR5	CT:10,C:20,	47	Homo	C	20	0.42	C	-	UTR5	CT:10,C:14,	39	Het	C	14	0.35	MBA1(rna216#CP014715.1#399343:c.-459delA)	AT250_GQ6802771(rna216#CP014715.1#399343:c.-459delA)	class_1	Background variants
	chrI	1001853	CP014715.1:1001853	TA	T	-	UTR3	TA:13,T:44,	82	Homo	T	44	0.53	T	-	UTR3	TA:21,T:48,	91	Homo	T	48	0.52	THP1(rna546#CP014715.1#1001655:c.*24delT)	AT250_GQ6802439(rna546#CP014715.1#1001655:c.*24delT)	class_1	Background variants
	chrI	1016651	CP014715.1:1016651	CA	C	W139fs	frameshift	CA:0,C:167,	167	Homo	C	167	1	C	W139fs	frameshift	CA:1,C:148,	149	Homo	C	148	0.99	AT250_GQ6802429	AT250_GQ6802429	class_1	Background variants
	chrI	1466481	CP014715.1:1466481	CT	CT	no change	no change	CT:11,C:7,	29	-	_	_	_	C	-	downstream	CT:4,C:14,	30	Homo	C	14	0.46	KHA1,AT250_GQ6802172	AT250_GQ6802173,AT250_GQ6802172	class_4	Mutant variants
	chrI	1593352	CP014715.1:1593352	C	G	-	upstream;downstream	C:124,G:677,	801	Homo	G	677	0.84	.	no reads	no reads	C:0,G:0,		-				AT250_GQ6802098;EDC3	AT250_GQ6802098;AT250_GQ6802099	no_reads	no_reads
	chrI	1702191	CP014715.1:1702191	G	GGAT	R92delinsRM	nonframeshift	G:149,GGAT:257,	406	Het	GGAT	257	0.63	GGAT	R92delinsRM	nonframeshift	G:131,GGAT:228,	359	Het	GGAT	228	0.63	HIS4	AT250_GQ6802040	class_1	Background variants
	chrI	1703585	CP014715.1:1703585	C	T	R557C	nonsynonymous	C:136,T:261,	397	Het	T	261	0.65	T	R557C	nonsynonymous	C:125,T:224,	349	Het	T	224	0.64	HIS4	AT250_GQ6802040	class_1	Background variants
	chrI	1733763	CP014715.1:1733763	G	T	D196E	nonsynonymous	G:0,T:140,	140	Homo	T	140	1	T	D196E	nonsynonymous	G:0,T:142,	142	Homo	T	142	1	RCR2	AT250_GQ6802017	class_1	Background variants
	chrI	1869905	CP014715.1:1869905	CA	C	-	upstream	CA:21,C:46,	83	Het	C	46	0.55	C	-	upstream	CA:7,C:41,	65	Homo	C	41	0.63	YNR063W,YNR062C	AT250_GQ6801939,AT250_GQ6801938	class_1	Background variants
	chrI	1887865	CP014715.1:1887865	AT	A	-	UTR3	AT:0,A:121,	121	Homo	A	121	1	A	-	UTR3	AT:0,A:120,	120	Homo	A	120	1	TAF14(rna1055#CP014715.1#1887832:c.*11delA)	AT250_GQ6801927(rna1055#CP014715.1#1887832:c.*11delA)	class_1	Background variants
	chrI	2659132	CP014715.1:2659132	CA	C	-	upstream	CA:5,C:12,	23	Homo	C	12	0.52	C	-	upstream	CA:7,C:11,	25	Het	C	11	0.44	PHO81,AT250_GQ6801482	AT250_GQ6801483,AT250_GQ6801482	class_1	Background variants
	chrI	2877625	CP014715.1:2877625	A	G	E470E	synonymous	A:1,G:14,	15	Homo	G	14	0.93	.	no reads	no reads	A:0,G:0,		-				AT250_GQ6801371	AT250_GQ6801371	no_reads	no_reads
	chrI	2877626	CP014715.1:2877626	C	T	L471F	nonsynonymous	C:1,T:12,	13	Homo	T	12	0.92	.	no reads	no reads	C:0,T:0,		-				AT250_GQ6801371	AT250_GQ6801371	no_reads	no_reads
	chrI	2877628	CP014715.1:2877628	T	A	L471L	synonymous	T:1,A:8,	9	-				.	no reads	no reads	T:0,A:0,		-				AT250_GQ6801371	AT250_GQ6801371	no_reads	no_reads
	chrI	2877631	CP014715.1:2877631	G	T	V472V	synonymous	G:1,T:6,	7	-				.	no reads	no reads	G:0,T:0,		-				AT250_GQ6801371	AT250_GQ6801371	no_reads	no_reads
	chrI	2877769	CP014715.1:2877769	T	.	no reads	no reads	T:0,C:0,		-				C	T518T	synonymous	T:3,C:22,	25	Homo	C	22	0.88	AT250_GQ6801371	AT250_GQ6801371	no_reads	no_reads
	chrI	2877778	CP014715.1:2877778	A	.	no reads	no reads	A:0,G:0,		-				G	E521E	synonymous	A:3,G:28,	31	Homo	G	28	0.9	AT250_GQ6801371	AT250_GQ6801371	no_reads	no_reads
	chrII	330302	CP014716.1:330302	AT	A	-	upstream	AT:14,A:14,	46	Het	A	14	0.3	A	-	upstream	AT:6,A:17,	47	Homo	A	17	0.36	CRG1,AT250_GQ6801184	AT250_GQ6801185,AT250_GQ6801184	class_1	Background variants
	chrII	750092	CP014716.1:750092	TA	T	F66fs	frameshift	TA:0,T:149,	149	Homo	T	149	1	T	F66fs	frameshift	TA:0,T:141,	141	Homo	T	141	1	PPZ1	AT250_GQ6800942	class_1	Background variants
	chrII	826788	CP014716.1:826788	CT	C	R353fs	frameshift	CT:0,C:147,	147	Homo	C	147	1	C	R353fs	frameshift	CT:0,C:132,	132	Homo	C	132	1	AT250_GQ6800896	AT250_GQ6800896	class_1	Background variants
	chrII	1355956	CP014716.1:1355956	CA	C	-	UTR3	CA:10,C:17,	35	Het	C	17	0.48	C	-	UTR3	CA:5,C:17,	31	Homo	C	17	0.54	AT250_GQ6800611(rna2341#CP014716.1#1354487:c.*633delA)	AT250_GQ6800611(rna2341#CP014716.1#1354487:c.*633delA)	class_1	Background variants
	chrII	2069170	CP014716.1:2069170	AT	A	-	upstream	AT:0,A:178,	178	Homo	A	178	1	A	-	upstream	AT:0,A:193,	193	Homo	A	193	1	AT250_GQ6800217,RSM25	AT250_GQ6800217,AT250_GQ6800216	class_1	Background variants
	chrII	2264796	CP014716.1:2264796	GA	G	-	upstream	GA:9,G:13,	28	Het	G	13	0.46	G	-	upstream	GA:6,G:9,	15	Het	G	9	0.6	AYR1,GDT1	AT250_GQ6800103,AT250_GQ6800102	class_1	Background variants
	chrIII	193225	CP014717.1:193225	T	C	E171E	synonymous	T:0,C:1645,	1645	Homo	C	1645	1	C	E171E	synonymous	T:0,C:2468,	2468	Homo	C	2468	1	ADE2	AT250_GQ6803085	class_1	Background variants
	chrIII	428991	CP014717.1:428991	GT	G	C4fs	frameshift	GT:0,G:164,	164	Homo	G	164	1	G	C4fs	frameshift	GT:1,G:134,	135	Homo	G	134	0.99	AT250_GQ6803226	AT250_GQ6803226	class_1	Background variants
	chrIII	477728	CP014717.1:477728	GA	G	F15fs	frameshift	GA:5,G:57,	70	Homo	G	57	0.81	G	F15fs	frameshift	GA:9,G:30,	64	Homo	G	30	0.46	SUR4	AT250_GQ6803256	class_1	Background variants
	chrIII	658372	CP014717.1:658372	AG	A	P39fs	frameshift	AG:3,A:14,	32	Homo	A	14	0.43	A	P39fs	frameshift	AG:6,A:17,	37	Homo	A	17	0.45	AT250_GQ6803363	AT250_GQ6803363	class_1	Background variants
	chrIII	972215	CP014717.1:972215	CT	C	-	upstream;downstream	CT:4,C:10,	25	Homo	C	10	0.4	C	-	upstream;downstream	CT:2,C:6,	16	Homo	C	6	0.37	YOR338W;ARO1	AT250_GQ6803548;AT250_GQ6803549	class_1	Background variants
	chrIII	1004835	CP014717.1:1004835	CA	C	C207fs	frameshift	CA:0,C:125,	125	Homo	C	125	1	C	C207fs	frameshift	CA:0,C:125,	125	Homo	C	125	1	AT250_GQ6803566	AT250_GQ6803566	class_1	Background variants
	chrIII	1046210	CP014717.1:1046210	GA	G	F348fs	frameshift	GA:0,G:161,	161	Homo	G	161	1	G	F348fs	frameshift	GA:0,G:124,	124	Homo	G	124	1	AT250_GQ6803589	AT250_GQ6803589	class_1	Background variants
	chrIII	1404167	CP014717.1:1404167	CTGT	C	255_256del	nonframeshift	CTGT:1,C:93,	99	Homo	C	93	0.93	C	255_256del	nonframeshift	CTGT:7,C:74,	89	Homo	C	74	0.83	AT250_GQ6803800	AT250_GQ6803800	class_1	Background variants
	chrIII	1451446	CP014717.1:1451446	AT	A	N366fs	frameshift	AT:0,A:137,	137	Homo	A	137	1	A	N366fs	frameshift	AT:0,A:136,	136	Homo	A	136	1	AT250_GQ6803829	AT250_GQ6803829	class_1	Background variants
	chrIII	1461287	CP014717.1:1461287	TA	T	-	downstream	TA:7,T:12,	28	Het	T	12	0.42	T	-	downstream	TA:10,T:19,	39	Het	T	19	0.48	AT250_GQ6803833	AT250_GQ6803833	class_1	Background variants
	chrIII	1560556	CP014717.1:1560556	TG	T	-	upstream;downstream	TG:16,T:22,	48	Het	T	22	0.45	T	-	upstream;downstream	TG:9,T:15,	30	Het	T	15	0.5	MIC17,AT250_GQ6803887;AT250_GQ6803885	AT250_GQ6803886,AT250_GQ6803887;AT250_GQ6803885	class_1	Background variants
	chrIII	1607089	CP014717.1:1607089	CA	C	-	UTR5	CA:34,C:52,	106	Het	C	52	0.49	C	-	UTR5	CA:29,C:43,	90	Het	C	43	0.47	AT250_GQ6803910(rna3803#CP014717.1#1606477:c.-226delT),AT250_GQ6803911(rna3804#CP014717.1#1606850:c.-267del-)	AT250_GQ6803910(rna3803#CP014717.1#1606477:c.-226delT),AT250_GQ6803911(rna3804#CP014717.1#1606850:c.-267del-)	class_1	Background variants
	chrIII	1650253	CP014717.1:1650253	A	C	I897S	nonsynonymous	A:0,C:170,	170	Homo	C	170	1	C	I897S	nonsynonymous	A:0,C:177,	177	Homo	C	177	1	BBC1	AT250_GQ6803933	class_1	Background variants
	chrIII	1664022	CP014717.1:1664022	AT	A	-	UTR3	AT:0,A:163,	163	Homo	A	163	1	A	-	UTR3	AT:0,A:186,	186	Homo	A	186	1	AT250_GQ6803938(rna3830#CP014717.1#1663088:c.*186delT)	AT250_GQ6803938(rna3830#CP014717.1#1663088:c.*186delT)	class_1	Background variants
	chrIII	2225370	CP014717.1:2225370	TA	T	-	upstream;downstream	TA:24,T:61,	128	Homo	T	61	0.47	T	-	upstream;downstream	TA:20,T:67,	123	Homo	T	67	0.54	MRP4;CAP1	AT250_GQ6804259;AT250_GQ6804260	class_1	Background variants
	chrIV	10789	CP014718.1:10789	A	A	no change	no change	A:4,G:0,	4	-				G	-	ncRNA_exonic	A:267,G:263,	530	Het	G	263	0.49	AT250_rRNAcchr4s4819e11327	AT250_rRNAcchr4s4819e11327	no_reads	no_reads
	chrIV	34303	CP014718.1:34303	T	C	Q762Q	synonymous	T:1,C:7,	8	-				.	no reads	no reads	T:0,C:0,		-				AT250_GQ6804282	AT250_GQ6804282	no_reads	no_reads
	chrIV	34354	CP014718.1:34354	G	A	T745T	synonymous	G:2,A:8,	10	Homo	A	8	0.8	.	no reads	no reads	G:0,A:0,		-				AT250_GQ6804282	AT250_GQ6804282	no_reads	no_reads
	chrIV	76581	CP014718.1:76581	T	.	no reads	no reads	T:0,G:0,		-				G	V504V	synonymous	T:0,G:8,	8	-				AT250_GQ6804296	AT250_GQ6804296	no_reads	no_reads
	chrIV	1145111	CP014718.1:1145111	GA	G	-	upstream;downstream	GA:0,G:128,	128	Homo	G	128	1	G	-	upstream;downstream	GA:0,G:135,	135	Homo	G	135	1	AT250_GQ6804905;AT250_GQ6804904	AT250_GQ6804905;AT250_GQ6804904	class_1	Background variants
	chrIV	1146158	CP014718.1:1146158	TA	T	-	downstream	TA:0,T:167,	167	Homo	T	167	1	T	-	downstream	TA:0,T:123,	123	Homo	T	123	1	AT250_GQ6804905,AT250_GQ6804906	AT250_GQ6804905,AT250_GQ6804906	class_1	Background variants
	chrIV	1146179	CP014718.1:1146179	GT	G	-	downstream	GT:0,G:155,	155	Homo	G	155	1	G	-	downstream	GT:0,G:122,	122	Homo	G	122	1	AT250_GQ6804905,AT250_GQ6804906	AT250_GQ6804905,AT250_GQ6804906	class_1	Background variants
	chrIV	1146549	CP014718.1:1146549	TA	T	F136fs	frameshift	TA:0,T:147,	147	Homo	T	147	1	T	F136fs	frameshift	TA:0,T:136,	136	Homo	T	136	1	AT250_GQ6804906	AT250_GQ6804906	class_1	Background variants
	chrIV	1146955	CP014718.1:1146955	CA	C	L1X	stopgain	CA:0,C:124,	124	Homo	C	124	1	C	L1X	stopgain	CA:0,C:103,	103	Homo	C	103	1	AT250_GQ6804906	AT250_GQ6804906	class_1	Background variants
	chrIV	1147130	CP014718.1:1147130	CT	C	-	upstream	CT:0,C:133,	133	Homo	C	133	1	C	-	upstream	CT:0,C:94,	94	Homo	C	94	1	AT250_GQ6804906,AT250_GQ6804907	AT250_GQ6804906,AT250_GQ6804907	class_1	Background variants
	chrIV	1147162	CP014718.1:1147162	GT	G	-	upstream	GT:0,G:139,	139	Homo	G	139	1	G	-	upstream	GT:0,G:101,	101	Homo	G	101	1	AT250_GQ6804906,AT250_GQ6804907	AT250_GQ6804906,AT250_GQ6804907	class_1	Background variants
	chrIV	1147183	CP014718.1:1147183	C	CG	-	upstream	C:0,CG:132,	132	Homo	CG	132	1	CG	-	upstream	C:0,CG:92,	92	Homo	CG	92	1	AT250_GQ6804906,AT250_GQ6804907	AT250_GQ6804906,AT250_GQ6804907	class_1	Background variants
	chrIV	1148362	CP014718.1:1148362	AG	A	G197fs	frameshift	AG:0,A:174,	174	Homo	A	174	1	A	G197fs	frameshift	AG:0,A:156,	156	Homo	A	156	1	AT250_GQ6804907	AT250_GQ6804907	class_1	Background variants
	chrIV	1148387	CP014718.1:1148387	CA	C	-	downstream	CA:0,C:162,	162	Homo	C	162	1	C	-	downstream	CA:0,C:153,	153	Homo	C	153	1	AT250_GQ6804907	AT250_GQ6804907	class_1	Background variants
	chrIV	1148391	CP014718.1:1148391	A	AG	-	downstream	A:0,AG:166,	166	Homo	AG	166	1	AG	-	downstream	A:0,AG:154,	154	Homo	AG	154	1	AT250_GQ6804907	AT250_GQ6804907	class_1	Background variants
	chrIV	1148449	CP014718.1:1148449	CA	C	-	downstream	CA:0,C:165,	165	Homo	C	165	1	C	-	downstream	CA:0,C:143,	143	Homo	C	143	1	AT250_GQ6804907	AT250_GQ6804907	class_1	Background variants
	chrIV	1148547	CP014718.1:1148547	GA	G	-	downstream	GA:0,G:180,	180	Homo	G	180	1	G	-	downstream	GA:0,G:147,	147	Homo	G	147	1	AT250_GQ6804907	AT250_GQ6804907	class_1	Background variants
	chrIV	1148582	CP014718.1:1148582	TA	T	-	downstream	TA:0,T:170,	170	Homo	T	170	1	T	-	downstream	TA:0,T:141,	141	Homo	T	141	1	AT250_GQ6804907	AT250_GQ6804907	class_1	Background variants
	chrIV	1148660	CP014718.1:1148660	TG	T	-	downstream	TG:1,T:165,	166	Homo	T	165	0.99	T	-	downstream	TG:0,T:146,	146	Homo	T	146	1	AT250_GQ6804907	AT250_GQ6804907	class_1	Background variants
	chrIV	1148722	CP014718.1:1148722	GT	G	-	downstream	GT:0,G:168,	168	Homo	G	168	1	G	-	downstream	GT:0,G:138,	138	Homo	G	138	1	AT250_GQ6804907	AT250_GQ6804907	class_1	Background variants
	chrIV	1148834	CP014718.1:1148834	TA	T	-	downstream	TA:0,T:177,	177	Homo	T	177	1	T	-	downstream	TA:0,T:135,	135	Homo	T	135	1	AT250_GQ6804907	AT250_GQ6804907	class_1	Background variants
	chrIV	1148945	CP014718.1:1148945	CG	C	-	downstream	CG:0,C:161,	161	Homo	C	161	1	C	-	downstream	CG:0,C:168,	168	Homo	C	168	1	AT250_GQ6804907	AT250_GQ6804907	class_1	Background variants
	chrIV	1149038	CP014718.1:1149038	CA	C	-	downstream	CA:0,C:170,	170	Homo	C	170	1	C	-	downstream	CA:0,C:171,	171	Homo	C	171	1	AT250_GQ6804907	AT250_GQ6804907	class_1	Background variants
	chrIV	1149066	CP014718.1:1149066	TA	T	-	downstream	TA:0,T:173,	173	Homo	T	173	1	T	-	downstream	TA:0,T:179,	179	Homo	T	179	1	AT250_GQ6804907	AT250_GQ6804907	class_1	Background variants
	chrIV	1149088	CP014718.1:1149088	G	GT	-	downstream	G:2,GT:159,	161	Homo	GT	159	0.98	GT	-	downstream	G:0,GT:157,	157	Homo	GT	157	1	AT250_GQ6804907	AT250_GQ6804907	class_1	Background variants
	chrIV	1149187	CP014718.1:1149187	T	TG	-	downstream	T:0,TG:153,	153	Homo	TG	153	1	TG	-	downstream	T:0,TG:145,	145	Homo	TG	145	1	AT250_GQ6804907	AT250_GQ6804907	class_1	Background variants
	chrIV	1149207	CP014718.1:1149207	CA	C	-	downstream	CA:0,C:145,	145	Homo	C	145	1	C	-	downstream	CA:0,C:144,	144	Homo	C	144	1	AT250_GQ6804907	AT250_GQ6804907	class_1	Background variants
	chrIV	1149224	CP014718.1:1149224	CT	C	-	downstream	CT:0,C:146,	146	Homo	C	146	1	C	-	downstream	CT:0,C:155,	155	Homo	C	155	1	AT250_GQ6804907	AT250_GQ6804907	class_1	Background variants
	chrIV	1149287	CP014718.1:1149287	TG	T	-	downstream	TG:0,T:143,	143	Homo	T	143	1	T	-	downstream	TG:0,T:161,	161	Homo	T	161	1	AT250_GQ6804907	AT250_GQ6804907	class_1	Background variants
	chrIV	1149317	CP014718.1:1149317	GA	G	-	downstream	GA:0,G:134,	134	Homo	G	134	1	G	-	downstream	GA:0,G:153,	153	Homo	G	153	1	AT250_GQ6804907	AT250_GQ6804907	class_1	Background variants
	chrIV	1149365	CP014718.1:1149365	TG	T	-	downstream	TG:0,T:140,	140	Homo	T	140	1	T	-	downstream	TG:0,T:135,	135	Homo	T	135	1	AT250_GQ6804907	AT250_GQ6804907	class_1	Background variants
	chrIV	1149559	CP014718.1:1149559	TG	T	-	intergenic	TG:0,T:127,	127	Homo	T	127	1	T	-	intergenic	TG:0,T:139,	139	Homo	T	139	1	AT250_GQ6804907,AT250_GQ6804909	AT250_GQ6804907,AT250_GQ6804909	class_1	Background variants
	chrIV	1149616	CP014718.1:1149616	TA	T	-	intergenic	TA:0,T:123,	123	Homo	T	123	1	T	-	intergenic	TA:0,T:129,	129	Homo	T	129	1	AT250_GQ6804907,AT250_GQ6804909	AT250_GQ6804907,AT250_GQ6804909	class_1	Background variants
	chrIV	1149701	CP014718.1:1149701	TA	T	-	intergenic	TA:0,T:146,	146	Homo	T	146	1	T	-	intergenic	TA:0,T:117,	117	Homo	T	117	1	AT250_GQ6804907,AT250_GQ6804909	AT250_GQ6804907,AT250_GQ6804909	class_1	Background variants
	chrIV	1149715	CP014718.1:1149715	TG	T	-	intergenic	TG:0,T:151,	151	Homo	T	151	1	T	-	intergenic	TG:0,T:121,	121	Homo	T	121	1	AT250_GQ6804907,AT250_GQ6804909	AT250_GQ6804907,AT250_GQ6804909	class_1	Background variants
	chrIV	1149817	CP014718.1:1149817	TA	T	-	intergenic	TA:0,T:149,	149	Homo	T	149	1	T	-	intergenic	TA:0,T:127,	127	Homo	T	127	1	AT250_GQ6804907,AT250_GQ6804909	AT250_GQ6804907,AT250_GQ6804909	class_1	Background variants
	chrIV	1150054	CP014718.1:1150054	TG	T	-	intergenic	TG:0,T:150,	150	Homo	T	150	1	T	-	intergenic	TG:0,T:105,	105	Homo	T	105	1	AT250_GQ6804907,AT250_GQ6804909	AT250_GQ6804907,AT250_GQ6804909	class_1	Background variants
	chrIV	1150089	CP014718.1:1150089	A	AT	-	intergenic	A:0,AT:150,	150	Homo	AT	150	1	AT	-	intergenic	A:0,AT:114,	114	Homo	AT	114	1	AT250_GQ6804907,AT250_GQ6804909	AT250_GQ6804907,AT250_GQ6804909	class_1	Background variants
	chrIV	1150149	CP014718.1:1150149	GA	G	-	intergenic	GA:0,G:140,	140	Homo	G	140	1	G	-	intergenic	GA:0,G:118,	118	Homo	G	118	1	AT250_GQ6804907,AT250_GQ6804909	AT250_GQ6804907,AT250_GQ6804909	class_1	Background variants
	chrIV	1150272	CP014718.1:1150272	GA	G	-	downstream	GA:0,G:152,	152	Homo	G	152	1	G	-	downstream	GA:0,G:139,	139	Homo	G	139	1	AT250_GQ6804909	AT250_GQ6804909	class_1	Background variants
	chrIV	1150356	CP014718.1:1150356	CA	C	-	downstream	CA:0,C:140,	140	Homo	C	140	1	C	-	downstream	CA:0,C:143,	143	Homo	C	143	1	AT250_GQ6804909	AT250_GQ6804909	class_1	Background variants
	chrIV	1150390	CP014718.1:1150390	TG	T	-	downstream	TG:0,T:133,	133	Homo	T	133	1	T	-	downstream	TG:1,T:136,	137	Homo	T	136	0.99	AT250_GQ6804909	AT250_GQ6804909	class_1	Background variants
	chrIV	1150421	CP014718.1:1150421	A	AC	-	downstream	A:0,AC:134,	134	Homo	AC	134	1	AC	-	downstream	A:0,AC:136,	136	Homo	AC	136	1	AT250_GQ6804909	AT250_GQ6804909	class_1	Background variants
	chrIV	1150478	CP014718.1:1150478	CA	C	-	downstream	CA:0,C:161,	161	Homo	C	161	1	C	-	downstream	CA:0,C:158,	158	Homo	C	158	1	AT250_GQ6804909	AT250_GQ6804909	class_1	Background variants
	chrIV	1150535	CP014718.1:1150535	TA	T	-	downstream	TA:0,T:146,	146	Homo	T	146	1	T	-	downstream	TA:0,T:153,	153	Homo	T	153	1	AT250_GQ6804909	AT250_GQ6804909	class_1	Background variants
	chrIV	1151196	CP014718.1:1151196	A	AC	-	downstream	A:0,AC:123,	123	Homo	AC	123	1	AC	-	downstream	A:0,AC:127,	127	Homo	AC	127	1	AT250_GQ6804909	AT250_GQ6804909	class_1	Background variants
	chrIV	1151216	CP014718.1:1151216	C	CT	A121fs	frameshift	C:0,CT:123,	123	Homo	CT	123	1	CT	A121fs	frameshift	C:0,CT:124,	124	Homo	CT	124	1	AT250_GQ6804909	AT250_GQ6804909	class_1	Background variants
	chrIV	1151245	CP014718.1:1151245	T	TC	E111fs	frameshift	T:0,TC:118,	118	Homo	TC	118	1	TC	E111fs	frameshift	T:0,TC:118,	118	Homo	TC	118	1	AT250_GQ6804909	AT250_GQ6804909	class_1	Background variants
	chrIV	1151578	CP014718.1:1151578	T	TG	-	upstream	T:0,TG:151,	151	Homo	TG	151	1	TG	-	upstream	T:0,TG:139,	139	Homo	TG	139	1	AT250_GQ6804909,AT250_GQ6804920	AT250_GQ6804909,AT250_GQ6804920	class_1	Background variants
	chrIV	1151617	CP014718.1:1151617	A	AT	-	upstream	A:0,AT:139,	141	Homo	AT	139	0.98	AT	-	upstream	A:0,AT:143,	143	Homo	AT	143	1	AT250_GQ6804909,AT250_GQ6804920	AT250_GQ6804909,AT250_GQ6804920	class_1	Background variants
	chrIV	1389878	CP014718.1:1389878	AT	A	I290fs	frameshift	AT:0,A:165,	165	Homo	A	165	1	A	I290fs	frameshift	AT:0,A:164,	164	Homo	A	164	1	AT250_GQ6805064	AT250_GQ6805064	class_1	Background variants
	chrIV	1516266	CP014718.1:1516266	G	G	no change	no change	G:116,A:0,	116	-	_	_	_	A	V57M	nonsynonymous	G:0,A:156,	156	Homo	A	156	1	PMT6	AT250_GQ6805146	class_4	Mutant variants
	chrIV	1653758	CP014718.1:1653758	CTTTTT	CTTTTTTT	-	upstream;downstream	CTTTTT:11,C:4,CTTTTTTT:12,	49	-				C	-	upstream;downstream	CTTTTT:8,C:0,CTTTTTTT:0,	39	-				AT250_GQ6805233;AT250_GQ6805234	AT250_GQ6805233;AT250_GQ6805234	no_reads	no_reads
Pairwise comparison of parent and derived strains	Chromosome	Position	Location start	Komagataella phaffii (P. pastoris) GS115_reference	R4-5: mutant strain from the fourth round of ARTP mutagenesis of P. pastoris SHY169 and directly derived from the strain R3-4									R5-14: mutant strain from the fifth round of ARTP mutagenesis of P. pastoris SHY169 and directly derived from the strain R4-5									Gene	ID	Class	Feature
R5-14 vs. R4-5					Nucleotide change	Amino acid change	Region	Variant alleles:Counts	Coverage	Variant zygosity	viarant1_allele	variant1_count	variant1_frequency	Nucleotide change	Amino acid change	Region	Variant alleles:Counts	Coverage	Variant zygosity	viarant1_allele	variant1_count	variant1_frequency
	chrI	371137	CP014715.1:371137	A	A	no change	no change	A:25,ATCAGATTTCTCT:0,	25	-	_	_	_	ATCAGATTTCTCT	D347delinsEEKSD	nonframeshift	A:0,ATCAGATTTCTCT:0,	0	-				AT250_GQ6802790	AT250_GQ6802790	no_reads	no_reads
	chrI	400700	CP014715.1:400700	CT	C	-	UTR5	CT:10,C:20,	47	Homo	C	20	0.42	C	-	UTR5	CT:11,C:29,	61	Homo	C	29	0.47	MBA1(rna216#CP014715.1#399343:c.-459delA)	AT250_GQ6802771(rna216#CP014715.1#399343:c.-459delA)	class_1	Background variants
	chrI	1001853	CP014715.1:1001853	TA	T	-	UTR3	TA:13,T:44,	82	Homo	T	44	0.53	T	-	UTR3	TA:9,T:58,	88	Homo	T	58	0.65	THP1(rna546#CP014715.1#1001655:c.*24delT)	AT250_GQ6802439(rna546#CP014715.1#1001655:c.*24delT)	class_1	Background variants
	chrI	1016651	CP014715.1:1016651	CA	C	W139fs	frameshift	CA:0,C:167,	167	Homo	C	167	1	C	W139fs	frameshift	CA:0,C:133,	133	Homo	C	133	1	AT250_GQ6802429	AT250_GQ6802429	class_1	Background variants
	chrI	1593352	CP014715.1:1593352	C	G	-	upstream;downstream	C:124,G:677,	801	Homo	G	677	0.84	G	-	upstream;downstream	C:141,G:949,	1092	Homo	G	949	0.86	AT250_GQ6802098;EDC3	AT250_GQ6802098;AT250_GQ6802099	class_1	Background variants
	chrI	1702191	CP014715.1:1702191	G	GGAT	R92delinsRM	nonframeshift	G:149,GGAT:257,	406	Het	GGAT	257	0.63	GGAT	R92delinsRM	nonframeshift	G:141,GGAT:240,	381	Het	GGAT	240	0.62	HIS4	AT250_GQ6802040	class_1	Background variants
	chrI	1703585	CP014715.1:1703585	C	T	R557C	nonsynonymous	C:136,T:261,	397	Het	T	261	0.65	T	R557C	nonsynonymous	C:134,T:255,	389	Het	T	255	0.65	HIS4	AT250_GQ6802040	class_1	Background variants
	chrI	1733763	CP014715.1:1733763	G	T	D196E	nonsynonymous	G:0,T:140,	140	Homo	T	140	1	T	D196E	nonsynonymous	G:1,T:139,	140	Homo	T	139	0.99	RCR2	AT250_GQ6802017	class_1	Background variants
	chrI	1869905	CP014715.1:1869905	CA	C	-	upstream	CA:21,C:46,	83	Het	C	46	0.55	C	-	upstream	CA:17,C:53,	79	Homo	C	53	0.67	YNR063W,YNR062C	AT250_GQ6801939,AT250_GQ6801938	class_1	Background variants
	chrI	1887865	CP014715.1:1887865	AT	A	-	UTR3	AT:0,A:121,	121	Homo	A	121	1	A	-	UTR3	AT:0,A:127,	127	Homo	A	127	1	TAF14(rna1055#CP014715.1#1887832:c.*11delA)	AT250_GQ6801927(rna1055#CP014715.1#1887832:c.*11delA)	class_1	Background variants
	chrI	2659132	CP014715.1:2659132	CA	C	-	upstream	CA:5,C:12,	23	Homo	C	12	0.52	C	-	upstream	CA:9,C:10,	36	Het	C	10	0.27	PHO81,AT250_GQ6801482	AT250_GQ6801483,AT250_GQ6801482	class_1	Background variants
	chrI	2877625	CP014715.1:2877625	A	G	E470E	synonymous	A:1,G:14,	15	Homo	G	14	0.93	G	E470E	synonymous	A:0,G:12,	12	Homo	G	12	1	AT250_GQ6801371	AT250_GQ6801371	class_1	Background variants
	chrI	2877626	CP014715.1:2877626	C	T	L471F	nonsynonymous	C:1,T:12,	13	Homo	T	12	0.92	T	L471F	nonsynonymous	C:0,T:12,	12	Homo	T	12	1	AT250_GQ6801371	AT250_GQ6801371	class_1	Background variants
	chrI	2877628	CP014715.1:2877628	T	A	L471L	synonymous	T:1,A:8,	9	-				A	L471L	synonymous	T:0,A:11,	11	Homo	A	11	1	AT250_GQ6801371	AT250_GQ6801371	no_reads	no_reads
	chrI	2877631	CP014715.1:2877631	G	T	V472V	synonymous	G:1,T:6,	7	-				T	V472V	synonymous	G:0,T:8,	8	-				AT250_GQ6801371	AT250_GQ6801371	no_reads	no_reads
	chrII	330302	CP014716.1:330302	AT	A	-	upstream	AT:14,A:14,	46	Het	A	14	0.3	A	-	upstream	AT:4,A:23,	39	Homo	A	23	0.58	CRG1,AT250_GQ6801184	AT250_GQ6801185,AT250_GQ6801184	class_1	Background variants
	chrII	750092	CP014716.1:750092	TA	T	F66fs	frameshift	TA:0,T:149,	149	Homo	T	149	1	T	F66fs	frameshift	TA:0,T:133,	133	Homo	T	133	1	PPZ1	AT250_GQ6800942	class_1	Background variants
	chrII	826788	CP014716.1:826788	CT	C	R353fs	frameshift	CT:0,C:147,	147	Homo	C	147	1	C	R353fs	frameshift	CT:0,C:148,	148	Homo	C	148	1	AT250_GQ6800896	AT250_GQ6800896	class_1	Background variants
	chrII	1355956	CP014716.1:1355956	CA	C	-	UTR3	CA:10,C:17,	35	Het	C	17	0.48	C	-	UTR3	CA:7,C:17,	37	Homo	C	17	0.45	AT250_GQ6800611(rna2341#CP014716.1#1354487:c.*633delA)	AT250_GQ6800611(rna2341#CP014716.1#1354487:c.*633delA)	class_1	Background variants
	chrII	1553013	CP014716.1:1553013	G	.	no reads	no reads	G:0,A:0,		-				A	-	upstream;downstream	G:169,A:824,	993	Homo	A	824	0.82	AT250_GQ6800510;AT250_GQ6800509	AT250_GQ6800510;AT250_GQ6800509	no_reads	no_reads
	chrII	2069170	CP014716.1:2069170	AT	A	-	upstream	AT:0,A:178,	178	Homo	A	178	1	A	-	upstream	AT:0,A:187,	187	Homo	A	187	1	AT250_GQ6800217,RSM25	AT250_GQ6800217,AT250_GQ6800216	class_1	Background variants
	chrII	2264796	CP014716.1:2264796	GA	G	-	upstream	GA:9,G:13,	28	Het	G	13	0.46	G	-	upstream	GA:4,G:10,	28	Homo	G	10	0.35	AYR1,GDT1	AT250_GQ6800103,AT250_GQ6800102	class_1	Background variants
	chrIII	193225	CP014717.1:193225	T	C	E171E	synonymous	T:0,C:1645,	1645	Homo	C	1645	1	C	E171E	synonymous	T:0,C:3033,	3033	Homo	C	3033	1	ADE2	AT250_GQ6803085	class_1	Background variants
	chrIII	428991	CP014717.1:428991	GT	G	C4fs	frameshift	GT:0,G:164,	164	Homo	G	164	1	G	C4fs	frameshift	GT:0,G:134,	134	Homo	G	134	1	AT250_GQ6803226	AT250_GQ6803226	class_1	Background variants
	chrIII	477728	CP014717.1:477728	GA	G	F15fs	frameshift	GA:5,G:57,	70	Homo	G	57	0.81	G	F15fs	frameshift	GA:14,G:40,	67	Homo	G	40	0.59	SUR4	AT250_GQ6803256	class_1	Background variants
	chrIII	658372	CP014717.1:658372	AG	A	P39fs	frameshift	AG:3,A:14,	32	Homo	A	14	0.43	A	P39fs	frameshift	AG:3,A:12,	26	Homo	A	12	0.46	AT250_GQ6803363	AT250_GQ6803363	class_1	Background variants
	chrIII	972215	CP014717.1:972215	CT	C	-	upstream;downstream	CT:4,C:10,	25	Homo	C	10	0.4	C	-	upstream;downstream	CT:2,C:7,	17	Homo	C	7	0.41	YOR338W;ARO1	AT250_GQ6803548;AT250_GQ6803549	class_1	Background variants
	chrIII	1004835	CP014717.1:1004835	CA	C	C207fs	frameshift	CA:0,C:125,	125	Homo	C	125	1	C	C207fs	frameshift	CA:0,C:126,	126	Homo	C	126	1	AT250_GQ6803566	AT250_GQ6803566	class_1	Background variants
	chrIII	1046210	CP014717.1:1046210	GA	G	F348fs	frameshift	GA:0,G:161,	161	Homo	G	161	1	G	F348fs	frameshift	GA:0,G:151,	151	Homo	G	151	1	AT250_GQ6803589	AT250_GQ6803589	class_1	Background variants
	chrIII	1404167	CP014717.1:1404167	CTGT	C	255_256del	nonframeshift	CTGT:1,C:93,	99	Homo	C	93	0.93	C	255_256del	nonframeshift	CTGT:2,C:96,	105	Homo	C	96	0.91	AT250_GQ6803800	AT250_GQ6803800	class_1	Background variants
	chrIII	1451446	CP014717.1:1451446	AT	A	N366fs	frameshift	AT:0,A:137,	137	Homo	A	137	1	A	N366fs	frameshift	AT:0,A:137,	137	Homo	A	137	1	AT250_GQ6803829	AT250_GQ6803829	class_1	Background variants
	chrIII	1461287	CP014717.1:1461287	TA	T	-	downstream	TA:7,T:12,	28	Het	T	12	0.42	T	-	downstream	TA:2,T:7,	14	Homo	T	7	0.5	AT250_GQ6803833	AT250_GQ6803833	class_1	Background variants
	chrIII	1560556	CP014717.1:1560556	TG	T	-	upstream;downstream	TG:16,T:22,	48	Het	T	22	0.45	T	-	upstream;downstream	TG:9,T:19,	41	Homo	T	19	0.46	MIC17,AT250_GQ6803887;AT250_GQ6803885	AT250_GQ6803886,AT250_GQ6803887;AT250_GQ6803885	class_1	Background variants
	chrIII	1607089	CP014717.1:1607089	CA	C	-	UTR5	CA:34,C:52,	106	Het	C	52	0.49	C	-	UTR5	CA:12,C:50,	78	Homo	C	50	0.64	AT250_GQ6803910(rna3803#CP014717.1#1606477:c.-226delT),AT250_GQ6803911(rna3804#CP014717.1#1606850:c.-267del-)	AT250_GQ6803910(rna3803#CP014717.1#1606477:c.-226delT),AT250_GQ6803911(rna3804#CP014717.1#1606850:c.-267del-)	class_1	Background variants
	chrIII	1650253	CP014717.1:1650253	A	C	I897S	nonsynonymous	A:0,C:170,	170	Homo	C	170	1	C	I897S	nonsynonymous	A:0,C:179,	179	Homo	C	179	1	BBC1	AT250_GQ6803933	class_1	Background variants
	chrIII	1664022	CP014717.1:1664022	AT	A	-	UTR3	AT:0,A:163,	163	Homo	A	163	1	A	-	UTR3	AT:0,A:192,	192	Homo	A	192	1	AT250_GQ6803938(rna3830#CP014717.1#1663088:c.*186delT)	AT250_GQ6803938(rna3830#CP014717.1#1663088:c.*186delT)	class_1	Background variants
	chrIII	2225370	CP014717.1:2225370	TA	T	-	upstream;downstream	TA:24,T:61,	128	Homo	T	61	0.47	T	-	upstream;downstream	TA:22,T:73,	124	Homo	T	73	0.58	MRP4;CAP1	AT250_GQ6804259;AT250_GQ6804260	class_1	Background variants
	chrIV	10744	CP014718.1:10744	G	G	no change	no change	G:4,T:0,	4	-				T	-	ncRNA_exonic	G:270,T:289,	559	Het	T	289	0.51	AT250_rRNAcchr4s4819e11327	AT250_rRNAcchr4s4819e11327	no_reads	no_reads
	chrIV	10789	CP014718.1:10789	A	A	no change	no change	A:4,G:0,	4	-				G	-	ncRNA_exonic	A:279,G:297,	576	Het	G	297	0.51	AT250_rRNAcchr4s4819e11327	AT250_rRNAcchr4s4819e11327	no_reads	no_reads
	chrIV	10941	CP014718.1:10941	T	T	no change	no change	T:4,A:0,	4	-				A	-	ncRNA_exonic	T:272,A:288,	560	Het	A	288	0.51	AT250_rRNAcchr4s4819e11327	AT250_rRNAcchr4s4819e11327	no_reads	no_reads
	chrIV	11166	CP014718.1:11166	G	G	no change	no change	G:4,T:0,	4	-				T	-	ncRNA_exonic	G:269,T:297,	566	Het	T	297	0.52	AT250_rRNAcchr4s4819e11327	AT250_rRNAcchr4s4819e11327	no_reads	no_reads
	chrIV	11224	CP014718.1:11224	A	A	no change	no change	A:4,G:0,	4	-				G	-	ncRNA_exonic	A:263,G:264,	527	Het	G	264	0.5	AT250_rRNAcchr4s4819e11327	AT250_rRNAcchr4s4819e11327	no_reads	no_reads
	chrIV	34303	CP014718.1:34303	T	C	Q762Q	synonymous	T:1,C:7,	8	-				C	Q762Q	synonymous	T:2,C:6,	8	-				AT250_GQ6804282	AT250_GQ6804282	no_reads	no_reads
	chrIV	34354	CP014718.1:34354	G	A	T745T	synonymous	G:2,A:8,	10	Homo	A	8	0.8	A	T745T	synonymous	G:1,A:8,	9	-				AT250_GQ6804282	AT250_GQ6804282	no_reads	no_reads
	chrIV	34573	CP014718.1:34573	T	.	no reads	no reads	T:0,C:0,		-				C	Q672Q	synonymous	T:0,C:5,	5	-				AT250_GQ6804282	AT250_GQ6804282	no_reads	no_reads
	chrIV	34624	CP014718.1:34624	G	.	no reads	no reads	G:0,A:0,		-				A	T655T	synonymous	G:0,A:27,	27	Homo	A	27	1	AT250_GQ6804282	AT250_GQ6804282	no_reads	no_reads
	chrIV	76488	CP014718.1:76488	A	.	no reads	no reads	A:0,G:0,		-				G	T535T	synonymous	A:4,G:10,	14	Het	G	10	0.71	AT250_GQ6804296	AT250_GQ6804296	no_reads	no_reads
	chrIV	76500	CP014718.1:76500	G	.	no reads	no reads	G:0,A:0,		-				A	G531G	synonymous	G:4,A:8,	12	Het	A	8	0.66	AT250_GQ6804296	AT250_GQ6804296	no_reads	no_reads
	chrIV	1145111	CP014718.1:1145111	GA	G	-	upstream;downstream	GA:0,G:128,	128	Homo	G	128	1	G	-	upstream;downstream	GA:0,G:120,	120	Homo	G	120	1	AT250_GQ6804905;AT250_GQ6804904	AT250_GQ6804905;AT250_GQ6804904	class_1	Background variants
	chrIV	1146158	CP014718.1:1146158	TA	T	-	downstream	TA:0,T:167,	167	Homo	T	167	1	T	-	downstream	TA:0,T:139,	139	Homo	T	139	1	AT250_GQ6804905,AT250_GQ6804906	AT250_GQ6804905,AT250_GQ6804906	class_1	Background variants
	chrIV	1146179	CP014718.1:1146179	GT	G	-	downstream	GT:0,G:155,	155	Homo	G	155	1	G	-	downstream	GT:0,G:144,	144	Homo	G	144	1	AT250_GQ6804905,AT250_GQ6804906	AT250_GQ6804905,AT250_GQ6804906	class_1	Background variants
	chrIV	1146549	CP014718.1:1146549	TA	T	F136fs	frameshift	TA:0,T:147,	147	Homo	T	147	1	T	F136fs	frameshift	TA:0,T:145,	145	Homo	T	145	1	AT250_GQ6804906	AT250_GQ6804906	class_1	Background variants
	chrIV	1146955	CP014718.1:1146955	CA	C	L1X	stopgain	CA:0,C:124,	124	Homo	C	124	1	C	L1X	stopgain	CA:0,C:132,	132	Homo	C	132	1	AT250_GQ6804906	AT250_GQ6804906	class_1	Background variants
	chrIV	1147130	CP014718.1:1147130	CT	C	-	upstream	CT:0,C:133,	133	Homo	C	133	1	C	-	upstream	CT:0,C:137,	137	Homo	C	137	1	AT250_GQ6804906,AT250_GQ6804907	AT250_GQ6804906,AT250_GQ6804907	class_1	Background variants
	chrIV	1147162	CP014718.1:1147162	GT	G	-	upstream	GT:0,G:139,	139	Homo	G	139	1	G	-	upstream	GT:0,G:136,	136	Homo	G	136	1	AT250_GQ6804906,AT250_GQ6804907	AT250_GQ6804906,AT250_GQ6804907	class_1	Background variants
	chrIV	1147183	CP014718.1:1147183	C	CG	-	upstream	C:0,CG:132,	132	Homo	CG	132	1	CG	-	upstream	C:0,CG:142,	142	Homo	CG	142	1	AT250_GQ6804906,AT250_GQ6804907	AT250_GQ6804906,AT250_GQ6804907	class_1	Background variants
	chrIV	1148362	CP014718.1:1148362	AG	A	G197fs	frameshift	AG:0,A:174,	174	Homo	A	174	1	A	G197fs	frameshift	AG:0,A:150,	150	Homo	A	150	1	AT250_GQ6804907	AT250_GQ6804907	class_1	Background variants
	chrIV	1148387	CP014718.1:1148387	CA	C	-	downstream	CA:0,C:162,	162	Homo	C	162	1	C	-	downstream	CA:0,C:141,	141	Homo	C	141	1	AT250_GQ6804907	AT250_GQ6804907	class_1	Background variants
	chrIV	1148391	CP014718.1:1148391	A	AG	-	downstream	A:0,AG:166,	166	Homo	AG	166	1	AG	-	downstream	A:0,AG:140,	140	Homo	AG	140	1	AT250_GQ6804907	AT250_GQ6804907	class_1	Background variants
	chrIV	1148449	CP014718.1:1148449	CA	C	-	downstream	CA:0,C:165,	165	Homo	C	165	1	C	-	downstream	CA:0,C:110,	110	Homo	C	110	1	AT250_GQ6804907	AT250_GQ6804907	class_1	Background variants
	chrIV	1148547	CP014718.1:1148547	GA	G	-	downstream	GA:0,G:180,	180	Homo	G	180	1	G	-	downstream	GA:0,G:143,	143	Homo	G	143	1	AT250_GQ6804907	AT250_GQ6804907	class_1	Background variants
	chrIV	1148582	CP014718.1:1148582	TA	T	-	downstream	TA:0,T:170,	170	Homo	T	170	1	T	-	downstream	TA:0,T:148,	148	Homo	T	148	1	AT250_GQ6804907	AT250_GQ6804907	class_1	Background variants
	chrIV	1148660	CP014718.1:1148660	TG	T	-	downstream	TG:1,T:165,	166	Homo	T	165	0.99	T	-	downstream	TG:0,T:130,	130	Homo	T	130	1	AT250_GQ6804907	AT250_GQ6804907	class_1	Background variants
	chrIV	1148722	CP014718.1:1148722	GT	G	-	downstream	GT:0,G:168,	168	Homo	G	168	1	G	-	downstream	GT:0,G:127,	127	Homo	G	127	1	AT250_GQ6804907	AT250_GQ6804907	class_1	Background variants
	chrIV	1148834	CP014718.1:1148834	TA	T	-	downstream	TA:0,T:177,	177	Homo	T	177	1	T	-	downstream	TA:0,T:130,	130	Homo	T	130	1	AT250_GQ6804907	AT250_GQ6804907	class_1	Background variants
	chrIV	1148945	CP014718.1:1148945	CG	C	-	downstream	CG:0,C:161,	161	Homo	C	161	1	C	-	downstream	CG:0,C:145,	145	Homo	C	145	1	AT250_GQ6804907	AT250_GQ6804907	class_1	Background variants
	chrIV	1149038	CP014718.1:1149038	CA	C	-	downstream	CA:0,C:170,	170	Homo	C	170	1	C	-	downstream	CA:0,C:144,	144	Homo	C	144	1	AT250_GQ6804907	AT250_GQ6804907	class_1	Background variants
	chrIV	1149066	CP014718.1:1149066	TA	T	-	downstream	TA:0,T:173,	173	Homo	T	173	1	T	-	downstream	TA:0,T:134,	134	Homo	T	134	1	AT250_GQ6804907	AT250_GQ6804907	class_1	Background variants
	chrIV	1149088	CP014718.1:1149088	G	GT	-	downstream	G:2,GT:159,	161	Homo	GT	159	0.98	GT	-	downstream	G:0,GT:130,	130	Homo	GT	130	1	AT250_GQ6804907	AT250_GQ6804907	class_1	Background variants
	chrIV	1149187	CP014718.1:1149187	T	TG	-	downstream	T:0,TG:153,	153	Homo	TG	153	1	TG	-	downstream	T:0,TG:146,	146	Homo	TG	146	1	AT250_GQ6804907	AT250_GQ6804907	class_1	Background variants
	chrIV	1149207	CP014718.1:1149207	CA	C	-	downstream	CA:0,C:145,	145	Homo	C	145	1	C	-	downstream	CA:0,C:148,	148	Homo	C	148	1	AT250_GQ6804907	AT250_GQ6804907	class_1	Background variants
	chrIV	1149224	CP014718.1:1149224	CT	C	-	downstream	CT:0,C:146,	146	Homo	C	146	1	C	-	downstream	CT:0,C:142,	142	Homo	C	142	1	AT250_GQ6804907	AT250_GQ6804907	class_1	Background variants
	chrIV	1149287	CP014718.1:1149287	TG	T	-	downstream	TG:0,T:143,	143	Homo	T	143	1	T	-	downstream	TG:0,T:133,	133	Homo	T	133	1	AT250_GQ6804907	AT250_GQ6804907	class_1	Background variants
	chrIV	1149317	CP014718.1:1149317	GA	G	-	downstream	GA:0,G:134,	134	Homo	G	134	1	G	-	downstream	GA:0,G:132,	132	Homo	G	132	1	AT250_GQ6804907	AT250_GQ6804907	class_1	Background variants
	chrIV	1149365	CP014718.1:1149365	TG	T	-	downstream	TG:0,T:140,	140	Homo	T	140	1	T	-	downstream	TG:0,T:139,	139	Homo	T	139	1	AT250_GQ6804907	AT250_GQ6804907	class_1	Background variants
	chrIV	1149559	CP014718.1:1149559	TG	T	-	intergenic	TG:0,T:127,	127	Homo	T	127	1	T	-	intergenic	TG:0,T:145,	145	Homo	T	145	1	AT250_GQ6804907,AT250_GQ6804909	AT250_GQ6804907,AT250_GQ6804909	class_1	Background variants
	chrIV	1149616	CP014718.1:1149616	TA	T	-	intergenic	TA:0,T:123,	123	Homo	T	123	1	T	-	intergenic	TA:0,T:133,	133	Homo	T	133	1	AT250_GQ6804907,AT250_GQ6804909	AT250_GQ6804907,AT250_GQ6804909	class_1	Background variants
	chrIV	1149701	CP014718.1:1149701	TA	T	-	intergenic	TA:0,T:146,	146	Homo	T	146	1	T	-	intergenic	TA:0,T:124,	124	Homo	T	124	1	AT250_GQ6804907,AT250_GQ6804909	AT250_GQ6804907,AT250_GQ6804909	class_1	Background variants
	chrIV	1149715	CP014718.1:1149715	TG	T	-	intergenic	TG:0,T:151,	151	Homo	T	151	1	T	-	intergenic	TG:0,T:137,	137	Homo	T	137	1	AT250_GQ6804907,AT250_GQ6804909	AT250_GQ6804907,AT250_GQ6804909	class_1	Background variants
	chrIV	1149817	CP014718.1:1149817	TA	T	-	intergenic	TA:0,T:149,	149	Homo	T	149	1	T	-	intergenic	TA:0,T:136,	136	Homo	T	136	1	AT250_GQ6804907,AT250_GQ6804909	AT250_GQ6804907,AT250_GQ6804909	class_1	Background variants
	chrIV	1150054	CP014718.1:1150054	TG	T	-	intergenic	TG:0,T:150,	150	Homo	T	150	1	T	-	intergenic	TG:0,T:134,	134	Homo	T	134	1	AT250_GQ6804907,AT250_GQ6804909	AT250_GQ6804907,AT250_GQ6804909	class_1	Background variants
	chrIV	1150089	CP014718.1:1150089	A	AT	-	intergenic	A:0,AT:150,	150	Homo	AT	150	1	AT	-	intergenic	A:0,AT:140,	140	Homo	AT	140	1	AT250_GQ6804907,AT250_GQ6804909	AT250_GQ6804907,AT250_GQ6804909	class_1	Background variants
	chrIV	1150149	CP014718.1:1150149	GA	G	-	intergenic	GA:0,G:140,	140	Homo	G	140	1	G	-	intergenic	GA:0,G:130,	130	Homo	G	130	1	AT250_GQ6804907,AT250_GQ6804909	AT250_GQ6804907,AT250_GQ6804909	class_1	Background variants
	chrIV	1150272	CP014718.1:1150272	GA	G	-	downstream	GA:0,G:152,	152	Homo	G	152	1	G	-	downstream	GA:0,G:133,	133	Homo	G	133	1	AT250_GQ6804909	AT250_GQ6804909	class_1	Background variants
	chrIV	1150356	CP014718.1:1150356	CA	C	-	downstream	CA:0,C:140,	140	Homo	C	140	1	C	-	downstream	CA:0,C:149,	149	Homo	C	149	1	AT250_GQ6804909	AT250_GQ6804909	class_1	Background variants
	chrIV	1150390	CP014718.1:1150390	TG	T	-	downstream	TG:0,T:133,	133	Homo	T	133	1	T	-	downstream	TG:0,T:154,	154	Homo	T	154	1	AT250_GQ6804909	AT250_GQ6804909	class_1	Background variants
	chrIV	1150421	CP014718.1:1150421	A	AC	-	downstream	A:0,AC:134,	134	Homo	AC	134	1	AC	-	downstream	A:0,AC:156,	156	Homo	AC	156	1	AT250_GQ6804909	AT250_GQ6804909	class_1	Background variants
	chrIV	1150478	CP014718.1:1150478	CA	C	-	downstream	CA:0,C:161,	161	Homo	C	161	1	C	-	downstream	CA:0,C:155,	155	Homo	C	155	1	AT250_GQ6804909	AT250_GQ6804909	class_1	Background variants
	chrIV	1150535	CP014718.1:1150535	TA	T	-	downstream	TA:0,T:146,	146	Homo	T	146	1	T	-	downstream	TA:0,T:153,	153	Homo	T	153	1	AT250_GQ6804909	AT250_GQ6804909	class_1	Background variants
	chrIV	1151196	CP014718.1:1151196	A	AC	-	downstream	A:0,AC:123,	123	Homo	AC	123	1	AC	-	downstream	A:0,AC:129,	129	Homo	AC	129	1	AT250_GQ6804909	AT250_GQ6804909	class_1	Background variants
	chrIV	1151216	CP014718.1:1151216	C	CT	A121fs	frameshift	C:0,CT:123,	123	Homo	CT	123	1	CT	A121fs	frameshift	C:0,CT:121,	121	Homo	CT	121	1	AT250_GQ6804909	AT250_GQ6804909	class_1	Background variants
	chrIV	1151245	CP014718.1:1151245	T	TC	E111fs	frameshift	T:0,TC:118,	118	Homo	TC	118	1	TC	E111fs	frameshift	T:0,TC:111,	111	Homo	TC	111	1	AT250_GQ6804909	AT250_GQ6804909	class_1	Background variants
	chrIV	1151578	CP014718.1:1151578	T	TG	-	upstream	T:0,TG:151,	151	Homo	TG	151	1	TG	-	upstream	T:0,TG:153,	153	Homo	TG	153	1	AT250_GQ6804909,AT250_GQ6804920	AT250_GQ6804909,AT250_GQ6804920	class_1	Background variants
	chrIV	1151617	CP014718.1:1151617	A	AT	-	upstream	A:0,AT:139,	141	Homo	AT	139	0.98	AT	-	upstream	A:0,AT:138,	138	Homo	AT	138	1	AT250_GQ6804909,AT250_GQ6804920	AT250_GQ6804909,AT250_GQ6804920	class_1	Background variants
	chrIV	1389878	CP014718.1:1389878	AT	A	I290fs	frameshift	AT:0,A:165,	165	Homo	A	165	1	A	I290fs	frameshift	AT:0,A:138,	138	Homo	A	138	1	AT250_GQ6805064	AT250_GQ6805064	class_1	Background variants
