# Supplementary material for: Microfluidic screening and genomic mutation identification for enhancing cellulase production in Pichia pastoris
Source: Biotechnol Biofuels Bioprod. 2022 May 14;15:50. doi: 10.1186/s13068-022-02150-w (PMC9107654; doi:10.1186/s13068-022-02150-w)
Supplement: Supplementary file 3 — Additional file 3: Dataset S2. Genomic variants in coding regions. [file 13068_2022_2150_MOESM3_ESM.xlsx]

## Sheet: Dataset S2
Dataset S2. Genomic variants in coding regions.
Pairwise comparison of parent and derived strains	Chromosome	Position	Location start	Komagataella phaffii (P. pastoris) GS115_reference	WT: P. pastoris SHY169									R1-3: mutant strain from the first round of ARTP mutagenesis of P. pastoris SHY169 and directly derived from the strain SHY169									Gene	ID	Class	Feature
R1-3 vs. WT					Nucleotide change	Amino acid change	Region	Variant alleles:Counts	Coverage	Variant zygosity	viarant1_allele	variant1_count	variant1_frequency	Nucleotide change	Amino acid change	Region	Variant alleles:Counts	Coverage	Variant zygosity	viarant1_allele	variant1_count	variant1_frequency
	chrII	2290916	CP014716.1:2290916	C	A	G22V	nonsynonymous	C:0,A:303,	303	Homo	A	303	1	C	no change	no change	C:186,A:0,	186	-	_	_	_	RSC1	AT250_GQ6800088	class_3	Mutant Variants
Pairwise comparison of parent and derived strains	Chromosome	Position	Location start	Komagataella phaffii (P. pastoris) GS115_reference	R1-3: mutant strain from the first round of ARTP mutagenesis of P. pastoris SHY169 and directly derived from the strain SHY169									R2-9: mutant strain from the second round of ARTP mutagenesis of P. pastoris SHY169 and directly derived from the strain R1-3									Gene	ID	Class	Feature
R2-9 vs. R1-3					Nucleotide change	Amino acid change	Region	Variant alleles:Counts	Coverage	Variant zygosity	viarant1_allele	variant1_count	variant1_frequency	Nucleotide change	Amino acid change	Region	Variant alleles:Counts	Coverage	Variant zygosity	viarant1_allele	variant1_count	variant1_frequency
	None
Pairwise comparison of parent and derived strains	Chromosome	Position	Location start	Komagataella phaffii (P. pastoris) GS115_reference	R2-9: mutant strain from the second round of ARTP mutagenesis of P. pastoris SHY169 and directly derived from the strain R1-3									R3-4: mutant strain from the third round of ARTP mutagenesis of P. pastoris SHY169 and directly derived from the strain R2-9									Gene	ID	Class	Feature
R3-4 vs. R2-9					Nucleotide change	Amino acid change	Region	Variant alleles:Counts	Coverage	Variant zygosity	viarant1_allele	variant1_count	variant1_frequency	Nucleotide change	Amino acid change	Region	Variant alleles:Counts	Coverage	Variant zygosity	viarant1_allele	variant1_count	variant1_frequency
	None
Pairwise comparison of parent and derived strains	Chromosome	Position	Location start	Komagataella phaffii (P. pastoris) GS115_reference	R2-9: mutant strain from the second round of ARTP mutagenesis of P. pastoris SHY169 and directly derived from the strain R1-3									R3-19: mutant strain from the third round of ARTP mutagenesis of P. pastoris SHY169 and directly derived from the strain R2-9									Gene	ID	Class	Feature
R3-19 vs. R2-9					Nucleotide change	Amino acid change	Region	Variant alleles:Counts	Coverage	Variant zygosity	viarant1_allele	variant1_count	variant1_frequency	Nucleotide change	Amino acid change	Region	Variant alleles:Counts	Coverage	Variant zygosity	viarant1_allele	variant1_count	variant1_frequency
	None
Pairwise comparison of parent and derived strains	Chromosome	Position	Location start	Komagataella phaffii (P. pastoris) GS115_reference	R2-9: mutant strain from the second round of ARTP mutagenesis of P. pastoris SHY169 and directly derived from the strain R1-3									R3-24: mutant strain from the third round of ARTP mutagenesis of P. pastoris SHY169 and directly derived from the strain R2-9									Gene	ID	Class	Feature
R3-24 vs. R2-9					Nucleotide change	Amino acid change	Region	Variant alleles:Counts	Coverage	Variant zygosity	viarant1_allele	variant1_count	variant1_frequency	Nucleotide change	Amino acid change	Region	Variant alleles:Counts	Coverage	Variant zygosity	viarant1_allele	variant1_count	variant1_frequency
	chrII	214209	CP014716.1:214209	C	C	no change	no change	C:42,T:0,	42	-	_	_	_	T	G9R	nonsynonymous	C:0,T:230,	230	Homo	T	230	1	RVS167	AT250_GQ6801244	class_4	Mutant Variants
Pairwise comparison of parent and derived strains	Chromosome	Position	Location start	Komagataella phaffii (P. pastoris) GS115_reference	R3-4: mutant strain from the third round of ARTP mutagenesis of P. pastoris SHY169 and directly derived from the strain R2-9									R4-5: mutant strain from the fourth round of ARTP mutagenesis of P. pastoris SHY169 and directly derived from the strain R3-4									Gene	ID	Class	Feature
R4-5 vs. R3-4					Nucleotide change	Amino acid change	Region	Variant alleles:Counts	Coverage	Variant zygosity	viarant1_allele	variant1_count	variant1_frequency	Nucleotide change	Amino acid change	Region	Variant alleles:Counts	Coverage	Variant zygosity	viarant1_allele	variant1_count	variant1_frequency
	None
Pairwise comparison of parent and derived strains	Chromosome	Position	Location start	Komagataella phaffii (P. pastoris) GS115_reference	R3-4: mutant strain from the third round of ARTP mutagenesis of P. pastoris SHY169 and directly derived from the strain R2-9									R4-6: mutant strain from the fourth round of ARTP mutagenesis of P. pastoris SHY169 and directly derived from the strain R3-4									Gene	ID	Class	Feature
R4-6 vs. R3-4					Nucleotide change	Amino acid change	Region	Variant alleles:Counts	Coverage	Variant zygosity	viarant1_allele	variant1_count	variant1_frequency	Nucleotide change	Amino acid change	Region	Variant alleles:Counts	Coverage	Variant zygosity	viarant1_allele	variant1_count	variant1_frequency
	None
Pairwise comparison of parent and derived strains	Chromosome	Position	Location start	Komagataella phaffii GS115_reference	R3-4: mutant strain from the third round of ARTP mutagenesis of P. pastoris SHY169 and directly derived from the strain R2-9									R4-12: mutant strain from the fourth round of ARTP mutagenesis of P. pastoris SHY169 and directly derived from the strain R3-4									Gene	ID	Class	Feature
R4-12 vs. R3-4					Nucleotide change	Amino acid change	Region	Variant alleles:Counts	Coverage	Variant zygosity	viarant1_allele	variant1_count	variant1_frequency	Nucleotide change	Amino acid change	Region	Variant alleles:Counts	Coverage	Variant zygosity	viarant1_allele	variant1_count	variant1_frequency
	None
Pairwise comparison of parent and derived strains	Chromosome	Position	Location start	Komagataella phaffii GS115_reference	R4-6: mutant strain from the fourth round of ARTP mutagenesis of P. pastoris SHY169 and directly derived from the strain R3-4									R5-2: mutant strain from the fifth round of ARTP mutagenesis of P. pastoris SHY169 and directly derived from the strain R4-6									Gene	ID	Class	Feature
R5-2 vs. R4-6					Nucleotide change	Amino acid change	Region	Variant alleles:Counts	Coverage	Variant zygosity	viarant1_allele	variant1_count	variant1_frequency	Nucleotide change	Amino acid change	Region	Variant alleles:Counts	Coverage	Variant zygosity	viarant1_allele	variant1_count	variant1_frequency
	chrIV	1516266	CP014718.1:1516266	G	G	no change	no change	G:116,A:0,	116	-	_	_	_	A	V57M	nonsynonymous	G:0,A:156,	156	Homo	A	156	1	PMT6	AT250_GQ6805146	class_4	Mutant Variants
Pairwise comparison of parent and derived strains	Chromosome	Position	Location start	Komagataella phaffii GS115_reference	R4-6: mutant strain from the fourth round of ARTP mutagenesis of P. pastoris SHY169 and directly derived from the strain R3-4									R5-14: mutant strain from the fifth round of ARTP mutagenesis of P. pastoris SHY169 and directly derived from the strain R4-6									Gene	ID	Class	Feature
R5-14 vs. R4-6					Nucleotide change	Amino acid change	Region	Variant alleles:Counts	Coverage	Variant zygosity	viarant1_allele	variant1_count	variant1_frequency	Nucleotide change	Amino acid change	Region	Variant alleles:Counts	Coverage	Variant zygosity	viarant1_allele	variant1_count	variant1_frequency
	None
